# Supplementary material for: Key innovations and the diversification of Hymenoptera
Source: Nat Commun. 2023 Mar 3;14:1212. doi: 10.1038/s41467-023-36868-4 (PMC9984522; doi:10.1038/s41467-023-36868-4)
Supplement: Supplementary file 4 — Supplementary Data 1-17 [file 41467_2023_36868_MOESM4_ESM.xlsx]

## Sheet: Supplementary Data 1
Supplementary Data 1: Taxon list, voucher deposition and collection information, sequence accessions and results of UCE sequencing. Specimen collection information, vouchers, and NCBI accessions of newly generated UCE sequences, as well as their sequencing and UCE capture statistics. Source publications have been cited for previously published sequences; refer to those publications for pertinent …
GenusSpeciesVoucher	Family	Subfamily/Tribe	Genus	Species	Voucher	SRA accession	Citation	Voucher repository	Collector	Collection Date	Country	Locality	Pre-library concentration (ng/μL)	Total input DNA (ng)	Post-library concentration (ng/μL)	Raw read count	Assembled contigs	Average contig length (bp)	UCE contigs (=loci)	UCE contigs - average length (bp)
Pleistodontes_sp1_JRAS00997_0189	Agaonidae	Agaoninae	Pleistodontes	sp1	JRAS00997_0189	SAMN26355768	this study*	CBGP	C.L. Vaamonde	1-Mar-1999	Papua New Guinea	Papua New Guinea: North Baining Mountains, Mandaspie	2.78	222	n.m.	149147	1850	444.526	760	547.576
Courtella_hladikae_JRAS01934_0189	Agaonidae	Agaoninae	Courtella	hladikae	JRAS01934_0189	SAMN26355769	this study*	CBGP	F. Kjellberg & C. Djeto-Lordon	16-May-2007	Cameroon	Cameroon: Mont Koupé	16.9	250	n.m.	148987	3909	368.77	733	586.127
Blastophaga_psenes_JRAS02767_0189	Agaonidae	Blastophaginae	Blastophaga	psenes	JRAS02767_0189	SAMN26355770	this study*	CBGP	A. Cruaud & J.Y. Rasplus	11-Jul-2009	France	France: Malemort-du-Comtat	4.9	432	n.m.	48420	1300	378.557	670	418.864
Tetrapus_sp1_JRAS06126_0189	Agaonidae	Tetrapusiinae	Tetrapus	sp1	JRAS06126_0189	SAMN26355771	this study*	CBGP	G. Couturier	12-Mar-1987	Ecuador	Ecuador: nr Miraflores	10.9	250	n.m.	151390	2975	402.591	702	611.766
Ampulex_compressa_BND1382	Ampulicidae	Ampulicinae	Ampulex	compressa	BND1382	SAMN06672357	Branstetter et al. (2017)										50257	281.187	959	782.68
Andrena_nigroaenea_BND531	Andrenidae	Andreninae	Andrena	nigroaenea	BND531	SAMN06672358	Branstetter et al. (2017)										31136	408.075	942	809.131
Andrena_asteris_HPG17	Andrenidae	Andreninae	Andrena	asteris	HPG17	SAMN02803917	Faircloth et al. (2015)										3793	311.751	781	441.127
Macrotera_echinocacti_BND1092	Andrenidae	Andreninae	Macrotera	echinocacti	BND1092	SAMN06672359	Branstetter et al. (2017)										22389	299.553	914	871.892
Protoxaea_gloriosa_BND217	Andrenidae	Andreninae	Protoxaea	gloriosa	BND217	SAMN06672360	Branstetter et al. (2017)										11252	327.781	796	678.454
Aphelinus_sp1_USNMENT01231209	Aphelinidae	Aphelininae	Aphelinus	sp1	USNMENT01231209	SAMN26355775	this study	USNM	Men Tran	2016-04-09	Vietnam	Viet Nam: Melinh Sta., 21.929444 N 105.71 E	<0.05	<5.0	14.1	517952	27950	315.546	1400	420.961
Centrodora_sp1_USNMENT01231207	Aphelinidae	Aphelininae	Centrodora	sp1	USNMENT01231207	SAMN26355774	this study	USNM	L. Bauer	2014	USA	USA: Michigan, Gratiot County, Gratiot-Saginaw State Game Area, 43.20809 N 84.44707 W	0.092	100	24.4	2901929	207534	354.307	1794	549.844
Coccobius_sp1_USNMENT01231205	Aphelinidae	Coccophaginae	Coccobius	sp1	USNMENT01231205	SAMN26355772	this study	USNM	J. Hoban	2016-03-24	USA	USA: Maryland, Prince George Couny, Gallahan Rd., 38.71344 N 76.97169 W	0.06	3.24	10.2	486705	26081	303.188	1418	443.659
Coccophagus_sp1_USNMENT01231210	Aphelinidae	Coccophaginae	Coccophagus	sp1	USNMENT01231210	SAMN26355776	this study	USNM	Men Tran	2016-04-09	Vietnam	Viet Nam: Melinh Sta., 21.929444 N 105.71 E	<0.05	<5.0	6.64	67859.2	3420	275.835	645	310.271
Encarsia_sp1_USNMENT01231206	Aphelinidae	Coccophaginae	Encarsia	sp1	USNMENT01231206	SAMN26355773	this study	UCRC	J.L. Mottern	2010-06-21	Brunei	Brunei: Temburong District, Temburong NP, Kuala Belalong F.S., 4.54472 N 115.15608 E	0.05	3.15	1.48	1.29911e+06	72431	328.545	1242	420.143
Eretmocerus_eremicus_JSTR00476_0189	Aphelinidae	Eretmocerinae	Eretmocerus	eremicus	JSTR00476_0189	SAMN10232805	Cruaud et al. (2019)									77690	2262	417.785	521	600.392
Bombus_pennsylvanicus_HPG16	Apidae	Apinae	Bombus	pennsylvanicus	HPG16	SAMN02803919	Faircloth et al. (2015)										21769	276.607	929	671.224
Centris_rhodopus_BND615	Apidae	Apinae	Centris	rhodopus	BND615	SAMN06672361	Branstetter et al. (2017)										13295	304.866	884	685.458
Ctenoplectra_rodhaini_BND984	Apidae	Apinae	Ctenoplectra	rodhaini	BND984	SAMN06672363	Branstetter et al. (2017)										5220	378.278	846	753.694
Ericrocis_lata_BND1100	Apidae	Apinae	Ericrocis	lata	BND1100	SAMN06672364	Branstetter et al. (2017)										48407	290.991	902	824.012
Eulaema_meriana_ML179	Apidae	Apinae	Eulaema	meriana	ML179	SAMN06672365	Branstetter et al. (2017)										3231	400.166	764	582.944
Pachymelus_peringueyi_BND986	Apidae	Apinae	Pachymelus	peringueyi	BND986	SAMN06672368	Branstetter et al. (2017)										48568	286.439	927	782.824
Plebeina_hildebrandti_BND992	Apidae	Apinae	Plebeina	hildebrandti	BND992	SAMN06672369	Branstetter et al. (2017)										7196	349.12	811	698.682
Thyreus_delumbatus_BND988	Apidae	Apinae	Thyreus	delumbatus	BND988	SAMN06672370	Branstetter et al. (2017)										84167	299.834	1109	941.508
Ceratina_duplex_calcarta_BND657	Apidae	Xylocopinae	Ceratina	duplex_calcarta	BND657	SAMN06672362	Branstetter et al. (2017)										4504	505.361	833	704.046
Exoneura_bicolor_BND682	Apidae	Xylocopinae	Exoneura	bicolor	BND682	SAMN06672366	Branstetter et al. (2017)										112308	325.602	1119	893.481
Manuelia_gayatina_BND1255	Apidae	Xylocopinae	Manuelia	gayatina	BND1255	SAMN06672367	Branstetter et al. (2017)										9075	350.537	863	751.65
Xylocopa_virginica_BND1158	Apidae	Xylocopinae	Xylocopa	virginica	BND1158	SAMN06672371	Branstetter et al. (2017)										18328	309.399	918	852.196
Arge_humeralis_USNMENT01339627	Argidae	Arginae	Arge	humeralis	USNMENT01339627	SAMN26355778	this study	USNM	D.R. Smith and O.S. Flint	30-Jun-2017/19-Jul-2017	USA	USA: Virginia, Prince William Co., Bull Run Mtn. Conservancy, Beverly Mill by Broad Run, 38.824 N 77.719 W	0.077	7.7	96.5	933618	43681	277.563	1431	401.094
Atomacera_decepta_USNMENT01339630	Argidae	Sterictiphorinae	Atomacera	decepta	USNMENT01339630	SAMN26355779	this study	USNM	D.R. Smith	13-Aug-2017/19-Aug-2017	USA	USA: Virginia, Holmes Run, 38.91666 N 77.15666 W	0.267	26.7	37.7	1639836	115067	304.691	1663	586.91
Schizocerella_lineata_USNMENT01322224	Argidae	Sterictiphorinae	Schizocerella	lineata	USNMENT01322224	SAMN26355777	this study	USNM	D.R. Smith	31-Jul-2016/6-Aug-2016	USA	USA: Virginia, Fairfax County, Holmes Run, 1/4 mile NE jct. Gallows Rd. and I-495, 38.83333333 N 77.2 W	28.5	100	61.3	423575	13434	312.158	1048	389.99
Aulacus_burquei_USNMENT01339672	Aulacidae		Aulacus	burquei	USNMENT01339672	SAMN26355781	this study	USNM	D.R. Smith and O.S. Flint	24-May-2017/15-Jun-2017	USA	USA: VA, Fauquier Co., Bull Run Mts., Shurberg Home, 4566 Hogwell rd, 38.867 N 77.704 W	8.27	100	43.3	867468	47108	317.511	1566	481.403
Pristaulacus_stigmaterus_USNMENT01322229	Aulacidae		Pristaulacus	stigmaterus	USNMENT01322229	SAMN26355780	this study	USNM	D.R. Smith and O.S. Flint	3-Jun-2016/20-Jun-2016	USA	USA: Virginia, Fauquier County, Bull Fun Mtns., Shurberg home, 4566 Hopewell Rd., 38 N 77 W	23.8	100	59.2	1.41665e+06	112431	347.62	1847	587.292
Ablerus_sp1_USNMENT01231208	Azotidae		Ablerus	sp1	USNMENT01231208	SAMN26355782	this study	USNM	T. Petrice	2015-09-06	USA	USA: Michigan, Antrim County, Eastport, 45.1138 N 85.3326 W	0.05	3.15	26.3	673889	21479	406.11	748	346.247
Bembix_americana_EX446	Bembicidae		Bembix	americana	EX446	SAMN06672375	Branstetter et al. (2017)										2594	506.57	479	584.002
Microbembex_cubana_EX445	Bembicidae		Microbembex	cubana	EX445	SAMN06672376	Branstetter et al. (2017)										2898	589.136	421	562.14
Sphecius_hogardii_EX447	Bembicidae		Sphecius	hogardii	EX447	SAMN06672377	Branstetter et al. (2017)										1377	460.682	628	520.548
Goniozus_sp1_EX555	Bethylidae	Bethylinae	Goniozus	sp1	EX555	SAMN06672379	Branstetter et al. (2017)										73813	302.086	996	753.771
Epyris_sp1_EX562	Bethylidae	Epyrinae	Epyris	sp1	EX562	SAMN06672378	Branstetter et al. (2017)										38353	324.921	857	686.391
Pristocera_sp1_EX552	Bethylidae	Pristocerinae	Pristocera	sp1	EX552	SAMN06672380	Branstetter et al. (2017)										13524	346.205	831	780.389
Urosigalphus_sp2_USNMENT01322614	Braconidae	Acampsohelconinae	Urosigalphus	sp2	USNMENT01322614	SAMN26554337	Jasso-Martinez et al. (2022)									1150328	73709	318.904	1635	506.894
Agathis_sp1_USNMENT01322249	Braconidae	Agathidinae	Agathis	sp1	USNMENT01322249	SAMN26554190	Jasso-Martinez et al. (2022)									460712	30617	322.22	669	394.958
Alabagrus_sp3_USNMENT01322247	Braconidae	Agathidinae	Alabagrus	sp3	USNMENT01322247	SAMN26554188	Jasso-Martinez et al. (2022)									766439	32673	347.7	938	453.673
Bassus_sp4_USNMENT01322252	Braconidae	Agathidinae	Bassus	sp4	USNMENT01322252	SAMN26554193	Jasso-Martinez et al. (2022)									758277	26323	344.955	893	428.471
Earinus_sp1_USNMENT01322461	Braconidae	Agathidinae	Earinus	sp1	USNMENT01322461	SAMN26554225	Jasso-Martinez et al. (2022)									1663060	59785	340.291	982	470.456
Neocremnops_virginiensis_USNMENT01322238	Braconidae	Agathidinae	Neocremnops	virginiensis	USNMENT01322238	SAMN26554180	Jasso-Martinez et al. (2022)									872580	12696	275.389	662	365.579
Neothlipsis_cincta_USNMENT01322251	Braconidae	Agathidinae	Neothlipsis	cincta	USNMENT01322251	SAMN26554192	Jasso-Martinez et al. (2022)									884478	52372	342.734	660	408.033
Alysia_sp1_USNMENT01322532	Braconidae	Alysiinae	Alysia	sp1	USNMENT01322532	SAMN26554267	Jasso-Martinez et al. (2022)									4.78023e+06	194296	504.961	1652	870.79
Aphaereta_sp_megalops_USNMENT01322462	Braconidae	Alysiinae	Aphaereta	sp_megalops	USNMENT01322462	SAMN26554226	Jasso-Martinez et al. (2022)									834632	28069	398.733	860	398.583
Asobara_sp1_USNMENT01322533	Braconidae	Alysiinae	Asobara	sp1	USNMENT01322533	SAMN32979419	this study	USNM	G. Zolnerowich, R. Kula and B. Brown	1-June-2001/8-June-2001	USA	USA: Kansas, Konza Prairie, 39.10555 N 96.60472 W	0.724	72.4	1.65	65870	1323	265.683	199	250.935
Aspilota_sp2_USNMENT01322446	Braconidae	Alysiinae	Aspilota	sp2	USNMENT01322446	SAMN26554216	Jasso-Martinez et al. (2022)									1.14943e+06	63437	339.522	1173	453.517
Chaenusa_americana_USNMENT01322482	Braconidae	Alysiinae	Chaenusa	americana	USNMENT01322482	SAMN26554241	Jasso-Martinez et al. (2022)									934278	76351	354.593	1309	530.672
Chaenusa_quadriceps_USNMENT01322484	Braconidae	Alysiinae	Chaenusa	quadriceps	USNMENT01322484	SAMN26554242	Jasso-Martinez et al. (2022)									892294	80290	349.821	799	423.695
Chorebus_KPBS_sp7_USNMENT01322422	Braconidae	Alysiinae	Chorebus	KPBS_sp7	USNMENT01322422	SAMN26554195	Jasso-Martinez et al. (2022)									2364790	184860	411.824	1400	616.864
Chorebus_posticus_USNMENT01322423	Braconidae	Alysiinae	Chorebus	posticus	USNMENT01322423	SAMN26554196	Jasso-Martinez et al. (2022)									2.24846e+06	164536	390.82	1372	564.793
Coelinius_robinae_USNMENT01322424	Braconidae	Alysiinae	Coelinius	robinae	USNMENT01322424	SAMN26554197	Jasso-Martinez et al. (2022)									2.32388e+06	160880	438.809	1658	709.268
Coelinius_sp1_USNMENT01322508	Braconidae	Alysiinae	Coelinius	sp1	USNMENT01322508	SAMN26554264	Jasso-Martinez et al. (2022)									2331575	142374	383.456	1606	697.654
Coelinius_n_sp_USNMENT01322626	Braconidae	Alysiinae	Coelinius	n_sp	USNMENT01322626	SAMN26554348	Jasso-Martinez et al. (2022)									1288387	96179	343.661	1576	585.915
Cratospila_neocirce_USNMENT01322464	Braconidae	Alysiinae	Cratospila	neocirce	USNMENT01322464	SAMN26554227	Jasso-Martinez et al. (2022)									772658	61829	323.908	1379	507.994
Dacnusa_KPBS_sp1_USNMENT01322427	Braconidae	Alysiinae	Dacnusa	KPBS_sp1	USNMENT01322427	SAMN32979413	this study	USNM	G. Zolnerowich, R. Kula and B. Brown	23-Apr-2002/26-Apr-2002	USA	USA: Kansas, Konza Prairie, 39.10555 N 96.60472 W	0.514	51.4	11.2	939922	68605	339.768	1191	493.897
Dapsilarthra_spA_USNMENT01322536	Braconidae	Alysiinae	Dapsilarthra	spA	USNMENT01322536	SAMN26554268	Jasso-Martinez et al. (2022)									68661.5	1054	258.724	400	279.465
Dinotrema_sp1_USNMENT01322537	Braconidae	Alysiinae	Dinotrema	sp1	USNMENT01322537	SAMN26554269	Jasso-Martinez et al. (2022)									101639	3457	283.382	618	298.1
Epimicta_griffithsi_USNMENT01322426	Braconidae	Alysiinae	Epimicta	griffithsi	USNMENT01322426	SAMN26554198	Jasso-Martinez et al. (2022)									2.28444e+06	160161	424.274	1560	683.886
Exotela_sp2_USNMENT01322456	Braconidae	Alysiinae	Exotela	sp2	USNMENT01322456	SAMN26554222	Jasso-Martinez et al. (2022)									525149	31597	325.999	1125	454.22
Hoplitalysia_slossonae_USNMENT01322466	Braconidae	Alysiinae	Hoplitalysia	slossonae	USNMENT01322466	SAMN26554228	Jasso-Martinez et al. (2022)									838651	25665	314.666	724	378.453
Oenonogastra_sp1_USNMENT01322540	Braconidae	Alysiinae	Oenonogastra	sp1	USNMENT01322540	SAMN26554272	Jasso-Martinez et al. (2022)									772838	59624	306.203	1227	482.108
Orthostigma_sp1_USNMENT01322428	Braconidae	Alysiinae	Orthostigma	sp1	USNMENT01322428	SAMN26554199	Jasso-Martinez et al. (2022)									1.20272e+06	45900	366.593	912	399.451
Pentapleura_foveolata_USNMENT01322541	Braconidae	Alysiinae	Pentapleura	foveolata	USNMENT01322541	SAMN26554273	Jasso-Martinez et al. (2022)									1.3276e+06	86047	358.677	1340	569.027
Phaenocarpa_sp2_USNMENT01322542	Braconidae	Alysiinae	Phaenocarpa	sp2	USNMENT01322542	SAMN26554274	Jasso-Martinez et al. (2022)									2.7758e+06	67906	346.17	1276	474.332
Polemochartus_liparae_USNMENT01322615	Braconidae	Alysiinae	Polemochartus	liparae	USNMENT01322615	SAMN26554338	Jasso-Martinez et al. (2022)									1.09809e+06	57496	319.769	1305	461.419
Symphya_n_sp2_USNMENT01322254	Braconidae	Alysiinae	Symphya	n_sp2	USNMENT01322254	SAMN26554194	Jasso-Martinez et al. (2022)									1.67177e+06	117893	352.86	1546	570.054
Acanthocaudus_bicolor_USNMENT01322505	Braconidae	Aphidiinae	Acanthocaudus	bicolor	USNMENT01322505	SAMN26554261	Jasso-Martinez et al. (2022)									874379	31466	320.785	981	437.842
Adialytus_sp1_USNMENT01322467	Braconidae	Aphidiinae	Adialytus	sp1	USNMENT01322467	SAMN26554229	Jasso-Martinez et al. (2022)									503446	18641	319.818	706	360.822
Aphidius_sp4_USNMENT01322235	Braconidae	Aphidiinae	Aphidius	sp4	USNMENT01322235	SAMN26554177	Jasso-Martinez et al. (2022)									451096	21297	290.143	864	378.806
Binodoxys_sp1_USNMENT01322506	Braconidae	Aphidiinae	Binodoxys	sp1	USNMENT01322506	SAMN26554262	Jasso-Martinez et al. (2022)									409927	21837	291.515	386	281.495
Binodoxys_sp2_USNMENT01322507	Braconidae	Aphidiinae	Binodoxys	sp2	USNMENT01322507	SAMN26554263	Jasso-Martinez et al. (2022)									1085447	66161	332.918	805	413.852
Ephedrus_sp45_USNMENT01322429	Braconidae	Aphidiinae	Ephedrus	sp45	USNMENT01322429	SAMN26554200	Jasso-Martinez et al. (2022)									988476	79989	332.423	1413	545.013
Lysaphidus_sp1_USNMENT01322495	Braconidae	Aphidiinae	Lysaphidus	sp1	USNMENT01322495	SAMN26554251	Jasso-Martinez et al. (2022)									957292	55706	323.734	1058	437.562
Lysiphlebus_sp1_USNMENT01322546	Braconidae	Aphidiinae	Lysiphlebus	sp1	USNMENT01322546	SAMN26554277	Jasso-Martinez et al. (2022)									279092	5575	272.112	568	314.769
Monoctonus_sp1_USNMENT01322621	Braconidae	Aphidiinae	Monoctonus	sp1	USNMENT01322621	SAMN26554343	Jasso-Martinez et al. (2022)									488387	18824	312.971	1040	424.379
Pauesia_sp1_USNMENT01322547	Braconidae	Aphidiinae	Pauesia	sp1	USNMENT01322547	SAMN26554278	Jasso-Martinez et al. (2022)									731330	17677	306.937	903	373.2
Praon_sp1_USNMENT01322430	Braconidae	Aphidiinae	Praon	sp1	USNMENT01322430	SAMN26554201	Jasso-Martinez et al. (2022)									1.44826e+06	127754	359.852	1601	595.032
Trioxys_sp1_USNMENT01322622	Braconidae	Aphidiinae	Trioxys	sp1	USNMENT01322622	SAMN26554344	Jasso-Martinez et al. (2022)									374011	12421	308.057	847	382.004
Trioxys_sp2_USNMENT01322623	Braconidae	Aphidiinae	Trioxys	sp2	USNMENT01322623	SAMN26554345	Jasso-Martinez et al. (2022)									532974	21220	322.706	954	429.638
Aliolus_spA_USNMENT01322550	Braconidae	Brachistinae	Aliolus	spA	USNMENT01322550	SAMN26554281	Jasso-Martinez et al. (2022)									1.30218e+06	65702	333.114	1509	522.058
Blacus_spA_USNMENT01322548	Braconidae	Brachistinae	Blacus	spA	USNMENT01322548	SAMN26554279	Jasso-Martinez et al. (2022)									2521412	122921	420.804	1800	796.372
Diospilus_sp1_USNMENT01322575	Braconidae	Brachistinae	Diospilus	sp1	USNMENT01322575	SAMN26554303	Jasso-Martinez et al. (2022)									1.47343e+06	80266	328.425	1570	540.245
Eubazus_sp1_USNMENT01322552	Braconidae	Brachistinae	Eubazus	sp1	USNMENT01322552	SAMN26554283	Jasso-Martinez et al. (2022)									422692	17835	323.306	994	389.906
Nealiolus_sp1_USNMENT01322551	Braconidae	Brachistinae	Nealiolus	sp1	USNMENT01322551	SAMN26554282	Jasso-Martinez et al. (2022)									2.52271e+06	128304	382.594	1506	641.25
Schizoprymnus_sp2_USNMENT01322549	Braconidae	Brachistinae	Schizoprymnus	sp2	USNMENT01322549	SAMN26554280	Jasso-Martinez et al. (2022)									3.94172e+06	171588	441.996	1669	775.185
Triaspis_sp1_USNMENT01322475	Braconidae	Brachistinae	Triaspis	sp1	USNMENT01322475	SAMN26554237	Jasso-Martinez et al. (2022)									700002	41690	323.718	1318	453.294
Vadumasonium_sp1_USNMENT01322618	Braconidae	Brachistinae	Vadumasonium	sp1	USNMENT01322618	SAMN26554341	Jasso-Martinez et al. (2022)									1.14891e+06	46103	339.321	1513	499.72
Atanycolus_sp_hicoriae_USNMENT01322499	Braconidae	Braconinae	Atanycolus	sp_hicoriae	USNMENT01322499	SAMN26554255	Jasso-Martinez et al. (2022)									864393	62435	321.531	1217	475.863
Bracon_sp1_USNMENT01322232	Braconidae	Braconinae	Bracon	sp1	USNMENT01322232	SAMN26554174	Jasso-Martinez et al. (2022)									4.58636e+06	233277	406.7	1528	630.899
Coeloides_scolytivorus_USNMENT01322554	Braconidae	Braconinae	Coeloides	scolytivorus	USNMENT01322554	SAMN26554285	Jasso-Martinez et al. (2022)									1.23025e+06	28211	302.929	1171	410.222
Digonogastra_eurygaster_USNMENT01322500	Braconidae	Braconinae	Digonogastra	eurygaster	USNMENT01322500	SAMN26554256	Jasso-Martinez et al. (2022)									1663455	87007	329.733	1226	448.694
Glyptomorpha_pectoralis_USNMENT01322556	Braconidae	Braconinae	Glyptomorpha	pectoralis	USNMENT01322556	SAMN26554287	Jasso-Martinez et al. (2022)									1891943	17298	288.768	827	318.281
Vipio_sp1_USNMENT01322501	Braconidae	Braconinae	Vipio	sp1	USNMENT01322501	SAMN26554257	Jasso-Martinez et al. (2022)									1.05949e+06	63670	328.303	1260	447.72
Cardiochiles_sp1_USNMENT01322431	Braconidae	Cardiochilinae	Cardiochiles	sp1	USNMENT01322431	SAMN26554202	Jasso-Martinez et al. (2022)									780675	44851	355.574	1091	482.26
Toxoneuron_viator_USNMENT01322468	Braconidae	Cardiochilinae	Toxoneuron	viator	USNMENT01322468	SAMN26554230	Jasso-Martinez et al. (2022)									981020	55406	316.321	1301	464.467
Aulacodes_nigriventris_USNMENT01322459	Braconidae	Cenocoeliinae	Aulacodes	nigriventris	USNMENT01322459	SAMN26554223	Jasso-Martinez et al. (2022)									2.91703e+06	124096	352.571	1144	469.115
Capitonius_chontalensis_USNMENT01322558	Braconidae	Cenocoeliinae	Capitonius	chontalensis	USNMENT01322558	SAMN26554288	Jasso-Martinez et al. (2022)									1.32613e+06	14368	273.91	866	290.613
Charmon_sp1_USNMENT01322560	Braconidae	Charmontinae	Charmon	sp1	USNMENT01322560	SAMN26554290	Jasso-Martinez et al. (2022)									1.08314e+06	52539	321.834	1553	530.614
Adelius_sp_nr_fasciipennis_USNMENT01322246	Braconidae	Cheloninae	Adelius	sp_nr_fasciipennis	USNMENT01322246	SAMN26554187	Jasso-Martinez et al. (2022)									419283	20034	359.165	992	409.048
Ascogaster_provancheri_USNMENT01322454	Braconidae	Cheloninae	Ascogaster	provancheri	USNMENT01322454	SAMN26554221	Jasso-Martinez et al. (2022)									837255	26372	359.427	1188	467.119
Chelonus_Microchelonus_sp1_USNMENT01322561	Braconidae	Cheloninae	Chelonus_Microchelonus	sp1	USNMENT01322561	SAMN26554291	Jasso-Martinez et al. (2022)									559749	23984	312.153	1346	502.648
Phanerotoma_sp1_USNMENT01322469	Braconidae	Cheloninae	Phanerotoma	sp1	USNMENT01322469	SAMN26554231	Jasso-Martinez et al. (2022)									790020	31887	359.557	756	348.18
Bolivar_ornaticornis_USNMENT01322438	Braconidae	Doryctinae	Bolivar	ornaticornis	USNMENT01322438	SAMN26554209	Jasso-Martinez et al. (2022)									2.82831e+06	155418	371.168	1480	560.244
Callihormius_bifasciatus_USNMENT01322486	Braconidae	Doryctinae	Callihormius	bifasciatus	USNMENT01322486	SAMN26554243	Jasso-Martinez et al. (2022)									1.63845e+06	128367	361.119	1422	540.44
Coiba_jeffersoni_USNMENT01322487	Braconidae	Doryctinae	Coiba	jeffersoni	USNMENT01322487	SAMN26554244	Jasso-Martinez et al. (2022)									1123424	60809	353.803	1288	461.087
Doryctes_erythromelas_USNMENT01322488	Braconidae	Doryctinae	Doryctes	erythromelas	USNMENT01322488	SAMN26554245	Jasso-Martinez et al. (2022)									1.17427e+06	69693	324.526	1207	478.48
Ecphylus_rohweri_USNMENT01322490	Braconidae	Doryctinae	Ecphylus	rohweri	USNMENT01322490	SAMN26554247	Jasso-Martinez et al. (2022)									643772	37225	325.73	1119	433.011
Heterospilus_sp18_USNMENT01322563	Braconidae	Doryctinae	Heterospilus	sp18	USNMENT01322563	SAMN26554293	Jasso-Martinez et al. (2022)									1.04084e+06	66261	340.109	1403	527.991
Leluthia_mexicana_USNMENT01322436	Braconidae	Doryctinae	Leluthia	mexicana	USNMENT01322436	SAMN26554207	Jasso-Martinez et al. (2022)									1804868	146148	365.643	1591	616.979
Liobracon_aquilonius_USNMENT01322616	Braconidae	Doryctinae	Liobracon	aquilonius	USNMENT01322616	SAMN26554339	Jasso-Martinez et al. (2022)									492726	15095	278.071	1120	382.591
Notiospathius_terminalis_USNMENT01322437	Braconidae	Doryctinae	Notiospathius	terminalis	USNMENT01322437	SAMN26554208	Jasso-Martinez et al. (2022)									2.64413e+06	56516	295.985	873	351.136
Odontobracon_montanus_USNMENT01322564	Braconidae	Doryctinae	Odontobracon	montanus	USNMENT01322564	SAMN26554294	Jasso-Martinez et al. (2022)									646279	31617	304.28	1349	463.622
Ontsira_sp1_USNMENT01322565	Braconidae	Doryctinae	Ontsira	sp1	USNMENT01322565	SAMN26554295	Jasso-Martinez et al. (2022)									1265352	82455	331.079	1719	573.761
Pioscelus_borealis_USNMENT01322491	Braconidae	Doryctinae	Pioscelus	borealis	USNMENT01322491	SAMN26554248	Jasso-Martinez et al. (2022)									1.35994e+06	105275	344.665	1304	497.196
Rhaconotus_fasciatus_USNMENT01322492	Braconidae	Doryctinae	Rhaconotus	fasciatus	USNMENT01322492	SAMN26554249	Jasso-Martinez et al. (2022)									1.56182e+06	57828	355.127	1205	417.884
Spathius_laflammei_USNMENT01322434	Braconidae	Doryctinae	Spathius	laflammei	USNMENT01322434	SAMN26554205	Jasso-Martinez et al. (2022)									1.22895e+06	71411	336.506	1476	490.187
Aridelus_sp1_USNMENT01322471	Braconidae	Euphorinae	Aridelus	sp1	USNMENT01322471	SAMN26554233	Jasso-Martinez et al. (2022)									2.82691e+06	143243	386.234	1442	589.388
Centistes_sp1_USNMENT01322439	Braconidae	Euphorinae	Centistes	sp1	USNMENT01322439	SAMN26554210	Jasso-Martinez et al. (2022)									1.30352e+06	113097	353.968	1509	571.608
Cosmophorus_sp1_USNMENT01322566	Braconidae	Euphorinae	Cosmophorus	sp1	USNMENT01322566	SAMN26554296	Jasso-Martinez et al. (2022)									992141	41857	324.549	1036	412.954
Elasmosoma_sp1_USNMENT01322574	Braconidae	Euphorinae	Elasmosoma	sp1	USNMENT01322574	SAMN26554302	Jasso-Martinez et al. (2022)									2.77387e+06	152319	379.118	1731	649.127
Leiophron_incerta_USNMENT01322473	Braconidae	Euphorinae	Leiophron	incerta	USNMENT01322473	SAMN26554235	Jasso-Martinez et al. (2022)									768196	59800	364.926	937	473.173
Leiophron_sp1_USNMENT01322568	Braconidae	Euphorinae	Leiophron	sp1	USNMENT01322568	SAMN26554297	Jasso-Martinez et al. (2022)									2.16796e+06	152259	372.05	1694	675.749
Meteorus_sp6_USNMENT01322447	Braconidae	Euphorinae	Meteorus	sp6	USNMENT01322447	SAMN26554217	Jasso-Martinez et al. (2022)									1.00593e+06	99328	363.43	1292	593.188
Microctonus_sp4_USNMENT01322570	Braconidae	Euphorinae	Microctonus	sp4	USNMENT01322570	SAMN26554299	Jasso-Martinez et al. (2022)									1649758	62852	319.962	1459	524.208
Perilitus_rutilus_USNMENT01322571	Braconidae	Euphorinae	Perilitus	rutilus	USNMENT01322571	SAMN26554300	Jasso-Martinez et al. (2022)									1.12138e+06	18204	333.955	1093	354.991
Peristenus_sp1_USNMENT01322569	Braconidae	Euphorinae	Peristenus	sp1	USNMENT01322569	SAMN26554298	Jasso-Martinez et al. (2022)									640618	25698	317.752	1180	441.892
Syntretus_sp1_USNMENT01322572	Braconidae	Euphorinae	Syntretus	sp1	USNMENT01322572	SAMN26554301	Jasso-Martinez et al. (2022)									1.34637e+06	67466	304.807	1409	463.307
Colastes_sp1_USNMENT01322617	Braconidae	Exothecinae	Colastes	sp1	USNMENT01322617	SAMN26554340	Jasso-Martinez et al. (2022)									2.41597e+06	153795	438.723	1721	787.152
Gnamptodon_sp1_USNMENT01322440	Braconidae	Gnamptodontinae	Gnamptodon	sp1	USNMENT01322440	SAMN26554211	Jasso-Martinez et al. (2022)									690388	37840	323.975	1306	511.534
Pseudognaptodon_sp1_USNMENT01322474	Braconidae	Gnamptodontinae	Pseudognaptodon	sp1	USNMENT01322474	SAMN26554236	Jasso-Martinez et al. (2022)									1.85878e+06	161044	373.548	867	486.446
Helcon_nunciator_USNMENT01322576	Braconidae	Helconinae	Helcon	nunciator	USNMENT01322576	SAMN26554304	Jasso-Martinez et al. (2022)									759360	3925	311.599	556	255.237
Wroughtonia_sp1_USNMENT01322502	Braconidae	Helconinae	Wroughtonia	sp1	USNMENT01322502	SAMN26554258	Jasso-Martinez et al. (2022)									187833	10046	304.964	1069	390.916
Histeromerus_sp1_USNMENT01322604	Braconidae	Histeromerinae	Histeromerus	sp1	USNMENT01322604	SAMN26554329	Jasso-Martinez et al. (2022)									99616.8	2444	278.475	731	320.755
Exasticolus_sp1_USNMENT01322476	Braconidae	Homolobinae	Exasticolus	sp1	USNMENT01322476	SAMN26554238	Jasso-Martinez et al. (2022)									802687	49022	325.043	1235	473.139
Homolobus_sp1_USNMENT01322577	Braconidae	Homolobinae	Homolobus	sp1	USNMENT01322577	SAMN26554305	Jasso-Martinez et al. (2022)									1.61305e+06	90208	321.675	1655	542.161
Aulosaphoides_sp1_USNMENT01322583	Braconidae	Hormiinae	Aulosaphoides	sp1	USNMENT01322583	SAMN26554310	Jasso-Martinez et al. (2022)									2.19784e+06	123728	358.2	1582	607.403
Cedria_paradoxa_USNMENT01322582	Braconidae	Hormiinae	Cedria	paradoxa	USNMENT01322582	SAMN26554309	Jasso-Martinez et al. (2022)									1.64022e+06	57660	292.618	1428	433.409
Hormius_sp2_USNMENT01322578	Braconidae	Hormiinae	Hormius	sp2	USNMENT01322578	SAMN26554306	Jasso-Martinez et al. (2022)									1.14605e+06	70952	335.234	1379	508.434
Parahormius_sp1_USNMENT01322243	Braconidae	Hormiinae	Parahormius	sp1	USNMENT01322243	SAMN26554184	Jasso-Martinez et al. (2022)									10717.5	441	231.102	147	257.32
Ichneutes_sp1_USNMENT01322581	Braconidae	Ichneutinae	Ichneutes	sp1	USNMENT01322581	SAMN26554308	Jasso-Martinez et al. (2022)									1.67268e+06	86394	333.15	1387	507.569
Oligoneurus_sp1_USNMENT01322580	Braconidae	Ichneutinae	Oligoneurus	sp1	USNMENT01322580	SAMN26554307	Jasso-Martinez et al. (2022)									1101090	70361	329.711	1356	542.959
Paroligoneurus_sp1_USNMENT01322443	Braconidae	Ichneutinae	Paroligoneurus	sp1	USNMENT01322443	SAMN26554214	Jasso-Martinez et al. (2022)									561471	34382	335.849	1010	494.221
Proterops_sp_proteroptoides_USNMENT01322444	Braconidae	Ichneutinae	Proterops	sp_proteroptoides	USNMENT01322444	SAMN26554215	Jasso-Martinez et al. (2022)									5.39091e+06	110130	771.858	1809	1377.97
Austrozele_sp1_USNMENT01322441	Braconidae	Macrocentrinae	Austrozele	sp1	USNMENT01322441	SAMN26554212	Jasso-Martinez et al. (2022)									1.02306e+06	71890	355.768	1327	539.861
Hymenochaonia_sp2_USNMENT01322244	Braconidae	Macrocentrinae	Hymenochaonia	sp2	USNMENT01322244	SAMN26554185	Jasso-Martinez et al. (2022)									4569929	143202	414.182	1505	692.227
Macrocentrus_spA_USNMENT01322585	Braconidae	Macrocentrinae	Macrocentrus	spA	USNMENT01322585	SAMN26554312	Jasso-Martinez et al. (2022)									706770	34219	331.279	1399	547.49
Apanteles_sp4_USNMENT01322237	Braconidae	Microgastrinae	Apanteles	sp4	USNMENT01322237	SAMN26554179	Jasso-Martinez et al. (2022)									1.68229e+06	95885	341.961	1298	495.752
Cotesia_diacrisiae_USNMENT01322494	Braconidae	Microgastrinae	Cotesia	diacrisiae	USNMENT01322494	SAMN32979418	this study	USNM	J-L. Sagliocco and R. Kwong	2012-11-12	USA	USA: Mississippi, Yazoo National Wildlife Refuge, 33.12547 N 91.00338 W	7.42	296.8	8.79	1088975	41054	390.19	1148	480.998
Diolcogaster_sp3_USNMENT01322449	Braconidae	Microgastrinae	Diolcogaster	sp3	USNMENT01322449	SAMN32979414	this study	USNM	R. Kula	27.-Sep-2014/11-Oct-2014	USA	USA: Virginia, Oxbow Farm, 38.97023 N 78.11887 W	2.26	203.4	11.4	684597	40618	357.044	1113	475.97
Glyptapanteles_sp1_USNMENT01322478	Braconidae	Microgastrinae	Glyptapanteles	sp1	USNMENT01322478	SAMN32979416	this study	USNM	R. Kula	9-Aug-2009/10-Aug-2009	USA	USA: Virginia, Mountain Lake Biological Station, 37.37380 N 80.523725 W	4.07	203.5	14.1	883507	53185	358.781	1259	499.729
Hypomicrogaster_zonaria_USNMENT01322460	Braconidae	Microgastrinae	Hypomicrogaster	zonaria	USNMENT01322460	SAMN26554224	Jasso-Martinez et al. (2022)									1124242	49254	357.47	1081	429.908
Microgaster_sp1_USNMENT01322451	Braconidae	Microgastrinae	Microgaster	sp1	USNMENT01322451	SAMN32979415	this study	USNM	R. Kula	13-Sep-2014/27-Sep-2014	USA	USA: Virginia, Oxbow Farm, 38.97023 N 78.11887 W	3.57	214.2	8.23	1.62267e+06	103345	357.345	1401	548.374
Microplitis_sp2_USNMENT01322587	Braconidae	Microgastrinae	Microplitis	sp2	USNMENT01322587	SAMN32979420	this study	USNM	R. Kula	12-Aug-2014/30-Aug-2014	USA	USA: Virginia, Jones Nature Preserve, 38.68922 N 78.13226 W	1.16	100	27.2	1.54264e+06	68024	357.842	1289	554.898
Pholetesor_sp1_USNMENT01322588	Braconidae	Microgastrinae	Pholetesor	sp1	USNMENT01322588	SAMN26554313	Jasso-Martinez et al. (2022)									1.1376e+06	45922	328.43	1132	476.43
Rhygoplitis_sp1_USNMENT01322480	Braconidae	Microgastrinae	Rhygoplitis	sp1	USNMENT01322480	SAMN32979417	this study	USNM	R. Kula	4-Aug-2009/15-Aug-2009	USA	USA: Virginia, Mountain Lake Biological Station, 37.37380 N 80.523725 W	0.858	85.8	11.4	499107	21936	358.809	812	403.905
Snellenius_sp1_USNMENT01322589	Braconidae	Microgastrinae	Snellenius	sp1	USNMENT01322589	SAMN26554314	Jasso-Martinez et al. (2022)									1976918	57989	304.434	1240	417.381
Mirax_sp1_USNMENT01322590	Braconidae	Miracinae	Mirax	sp1	USNMENT01322590	SAMN26554315	Jasso-Martinez et al. (2022)									536192	11161	359.495	661	369.641
Ademon_sp1_USNMENT01322504	Braconidae	Opiinae	Ademon	sp1	USNMENT01322504	SAMN26554260	Jasso-Martinez et al. (2022)									1000222	90570	322.178	1479	502.354
Biosteres_spinaciae_USNMENT01322591	Braconidae	Opiinae	Biosteres	spinaciae	USNMENT01322591	SAMN26554316	Jasso-Martinez et al. (2022)									2.12851e+06	90476	325.93	1433	459.963
Diachasma_muliebre_USNMENT01322592	Braconidae	Opiinae	Diachasma	muliebre	USNMENT01322592	SAMN26554317	Jasso-Martinez et al. (2022)									2.16275e+06	73658	310.733	1326	410.128
Diachasmimorpha_longicaudata_USNMENT01322503	Braconidae	Opiinae	Diachasmimorpha	longicaudata	USNMENT01322503	SAMN26554259	Jasso-Martinez et al. (2022)									942577	52966	319.435	1128	463.711
Doryctobracon_crawfordi_USNMENT01322594	Braconidae	Opiinae	Doryctobracon	crawfordi	USNMENT01322594	SAMN26554319	Jasso-Martinez et al. (2022)									695696	4509	320.559	769	311.763
Fopius_arisanus_USNMENT01322593	Braconidae	Opiinae	Fopius	arisanus	USNMENT01322593	SAMN26554318	Jasso-Martinez et al. (2022)									985897	58922	317.793	1391	508.75
Opius_sp5_USNMENT01322595	Braconidae	Opiinae	Opius	sp5	USNMENT01322595	SAMN26554320	Jasso-Martinez et al. (2022)									1.15489e+06	47821	315.447	1264	453.613
Opius_sp27_USNMENT01322597	Braconidae	Opiinae	Opius	sp27	USNMENT01322597	SAMN26554322	Jasso-Martinez et al. (2022)									2.00847e+06	130534	359.067	1623	590.168
Utetes_sp1_USNMENT01322452	Braconidae	Opiinae	Utetes	sp1	USNMENT01322452	SAMN26554219	Jasso-Martinez et al. (2022)									1.02896e+06	62466	368.704	804	408.585
Orgilus_sp4_USNMENT01322453	Braconidae	Orgilinae	Orgilus	sp4	USNMENT01322453	SAMN26554220	Jasso-Martinez et al. (2022)									1.06404e+06	29537	331.759	1050	411.281
Orgilus_sp1_USNMENT01322598	Braconidae	Orgilinae	Orgilus	sp1	USNMENT01322598	SAMN26554323	Jasso-Martinez et al. (2022)									1298977	61219	338.814	1459	524.516
Stantonia_sp30_USNMENT01322481	Braconidae	Orgilinae	Stantonia	sp30	USNMENT01322481	SAMN26554240	Jasso-Martinez et al. (2022)									818658	58004	327.184	1446	552.408
Chremylus_elaphus_USNMENT01322599	Braconidae	Pambolinae	Chremylus	elaphus	USNMENT01322599	SAMN26554324	Jasso-Martinez et al. (2022)									801120	29914	265.993	1208	357.192
Pambolus_sp1_USNMENT01322600	Braconidae	Pambolinae	Pambolus	sp1	USNMENT01322600	SAMN26554325	Jasso-Martinez et al. (2022)									1330423	35925	338.544	1306	448.49
Cantharoctonus_sp1_USNMENT01322602	Braconidae	Rhysipolinae	Cantharoctonus	sp1	USNMENT01322602	SAMN26554327	Jasso-Martinez et al. (2022)									801282	59957	349.561	1057	509.715
Rhysipolis_sp1_USNMENT01322603	Braconidae	Rhysipolinae	Rhysipolis	sp1	USNMENT01322603	SAMN26554328	Jasso-Martinez et al. (2022)									1620774	71112	321.983	1438	472.969
Acrisis_sp1_USNMENT01322601	Braconidae	Rhyssalinae	Acrisis	sp1	USNMENT01322601	SAMN26554326	Jasso-Martinez et al. (2022)									105660	3286	312.843	847	369.699
Dolopsidea_carinata_USNMENT01322605	Braconidae	Rhyssalinae	Dolopsidea	carinata	USNMENT01322605	SAMN26554330	Jasso-Martinez et al. (2022)									1.43528e+06	67339	305.952	1473	427.138
Lysitermoides_sp1_USNMENT01322608	Braconidae	Rhyssalinae	Lysitermoides	sp1	USNMENT01322608	SAMN26554333	Jasso-Martinez et al. (2022)									343606	13529	296.224	975	383.392
Oncophanes_sp_USNMENT01322606	Braconidae	Rhyssalinae	Oncophanes	sp	USNMENT01322606	SAMN26554331	Jasso-Martinez et al. (2022)									1.38741e+06	88860	330.16	1560	558.892
Aleiodes_sp1_USNMENT01322233	Braconidae	Rogadinae	Aleiodes	sp1	USNMENT01322233	SAMN26554175	Jasso-Martinez et al. (2022)									3.54554e+06	188649	391.754	1631	637.006
Clinocentrus_sp2_USNMENT01322625	Braconidae	Rogadinae	Clinocentrus	sp2	USNMENT01322625	SAMN26554347	Jasso-Martinez et al. (2022)									1.16559e+06	59754	304.722	1450	478.763
Polystenidea_parksi_USNMENT01322620	Braconidae	Rogadinae	Polystenidea	parksi	USNMENT01322620	SAMN26554342	Jasso-Martinez et al. (2022)									498765	28037	310.178	1368	501.809
Stiropius_sp_USNMENT01322624	Braconidae	Rogadinae	Stiropius	sp	USNMENT01322624	SAMN26554346	Jasso-Martinez et al. (2022)									1.61721e+06	125027	377.504	1713	686.957
Triraphis_discoideus_USNMENT01322496	Braconidae	Rogadinae	Triraphis	discoideus	USNMENT01322496	SAMN26554252	Jasso-Martinez et al. (2022)									1.14398e+06	80439	353.418	1548	582.28
Triraphis_sp2_USNMENT01322611	Braconidae	Rogadinae	Triraphis	sp2	USNMENT01322611	SAMN26554335	Jasso-Martinez et al. (2022)									1243539	50370	311.723	1398	437.902
Yelicones_delicatus_USNMENT01322497	Braconidae	Rogadinae	Yelicones	delicatus	USNMENT01322497	SAMN26554253	Jasso-Martinez et al. (2022)									2.38766e+06	154646	397.066	1561	603.611
Sigalphus_sp1_USNMENT01322498	Braconidae	Sigalphinae	Sigalphus	sp1	USNMENT01322498	SAMN26554254	Jasso-Martinez et al. (2022)									1135189	87124	349.572	1450	595.657
Apterogyna_sp_EX572	Bradynobaenidae	Apterogyninae	Apterogyna	sp	EX572	SAMN06672383	Branstetter et al. (2017)										1617	582.821	384	266.542
Hartigia_trimaculata_USNMENT01339622	Cephidae	Cephinae	Hartigia	trimaculata	USNMENT01339622	SAMN26355783	this study	USNM	D.R. Smith	18-April-2017/24-April-2017	USA	USA: Virginia, Holmes Run, 38.824 N 77.719 W	0.251	25.1	44.6	818393	51845	293.35	1853	546.282
Janus_integer_USNMENT01339623	Cephidae	Cephinae	Janus	integer	USNMENT01339623	SAMN26355784	this study	USNM	D.R. Smith	24-May-2017/15-Jun-2017	USA	USA: Virginia, Fauquier Co., Phoebe, Hall Knipling Outdoor Lab, Bisquit Mtn road, far trap, 38.806 N 77.724 W	0.138	13.8	55.3	1.19923e+06	88058	305.131	1910	548.063
Aphanogmus_bicolor_PSUC_FEM13632	Ceraphronidae		Aphanogmus	bicolor	PSUC_FEM13632	SAMN26355788	this study	PSUC	J. Esser	27-Jul-2009/10-Aug-2009	Germany	Germany: NRW, Nationalpark Eifel Malaise-Falle Doeppelskaul, GKK 2521143R 5596510H	0.433	43.3	2.1	1.95779e+06	113543	359.749	1515	577.449
Aphanogmus_fumipennis_PSUC_FEM17533	Ceraphronidae		Aphanogmus	fumipennis	PSUC_FEM17533	SAMN26355791	this study	PSUC	T. Kothe and G. Schweizer	12-Aug-2012/26-Aug-2012	Germany	Germany: Baden-Wuertemberg, Lkr. Esselingen, Oberboihingen, Streuobwiese, MF, 48.65055 N 9.36888 E	0.148	14.8	2.81	1369272	78420	314.259	1340	463.41
Aphanogmus_steinitzi_PSUC_FEM17568	Ceraphronidae		Aphanogmus	steinitzi	PSUC_FEM17568	SAMN26355792	this study	PSUC	H.-J. Fluegel	28-May-2012/28-Jun-2012	Germany	Germany: Hessen, Rockensuess, Doline, NN, MF, 51.04888 N 9.83722 E	0.252	25.2	1.35	2.5786e+06	150356	432.934	1630	723.093
Ceraphron_sp1_PA_PSUC_FEM10045052	Ceraphronidae		Ceraphron	sp1	PA_PSUC_FEM10045052	SAMN26355785	this study	CNCI	leg.T. Kothe and G. Schweizer	12-Aug-2012/26-Aug-2012	Germany	Germany: BW, Lkr. Esslingen, Oberboihingen, 48.65055 N 9.36888 E	0.108	10.8	35.5	1.13728e+06	64557	316.681	1364	505.301
Ceraphron_sp2_PA_PSUC_FEM10045062	Ceraphronidae		Ceraphron	sp2	PA_PSUC_FEM10045062	SAMN26355786	this study	CNCI	leg.T. Kothe and G. Schweizer	12-Aug-2012/26-Aug-2012	Germany	Germany: BW, Lkr. Esslingen, Oberboihingen, 48.65055 N 9.36888 E	0.085	8.5	10.7	1.3349e+06	78661	308.366	1434	458.086
Ceraphron_sp_PSUC_FEM17529	Ceraphronidae		Ceraphron	sp	PSUC_FEM17529	SAMN26355789	this study	PSUC	Fisher, Griswold et al.	17-Apr-2001/22-Apr-2001	Madagascar	Madagascar: Antananarivo Prov., Reserve Speciale d'Ambohitantely, 20.9 km 72NE d'Ankazobe, BLF3693, 18.22527 S 47.28694 E	0.315	31.5	19.7	328811	11471	361.695	755	390.653
Ceraphron_masneri_PSUC_FEM17531	Ceraphronidae		Ceraphron	masneri	PSUC_FEM17531	SAMN26355790	this study	PSUC	L. Krogmann, J. Holstein, T. Kothe, and J. Reibnitz	2013-07-11	Germany	Germany: Baden-Wuertemberg, Felderberg, Kescher, 47.8622 N 8.0191 E	1.44	100.8	18.7	637694	30618	338.227	1153	476.827
Homaloceraphron_macrophthalmus_PSUC_FEM17848	Ceraphronidae		Homaloceraphron	macrophthalmus	PSUC_FEM17848	SAMN26355793	this study	PSUC	L. Masner	1990-07-22	USA	USA: Arizona, Graham Co. Graham Mts 9000 Big Creek-Grant, screen sweeping	0.161	16.1	5.1	1.78452e+06	127897	337.336	936	472.262
Masner_lubomirus_PSUC_FEM13496	Ceraphronidae		Masner	lubomirus	PSUC_FEM13496	SAMN26355787	this study	PSUC	L. Masner	9-Sep-2004/14-Sep-2004	Australia	Australia: Queensland, Wooroonooran Nat. Park, rainforest, Q-7a, 17.56833 S 145.70583 E	0.186	18.6	0.652	481764	26802	279.185	826	321.179
Trassedia_nsp_PSUC_FEM95969	Ceraphronidae		Trassedia	n_sp	PSUC_FEM95969	SAMN26355794	this study	PSUC	J. Noyes	1991-02-01	Costa Rica	Costa Rica: La Selva, MT	0.333	33.3	14.4	1655917	27927	360.813	671	317.146
Acanthochalcis_nigricans_USNMENT01322190	Chalcididae	Chalcidinae	Acanthochalcis	nigricans	USNMENT01322190 (cited as USNM00132_2190)	SAMN14089097	Cruaud et al. (2021)									809205	46356	285.315	1598	392.686
Brachymeria_sp_USNMENT01322177	Chalcididae	Chalcidinae	Brachymeria	sp	USNMENT01322177 (cited as USNM00132_2177)	SAMN14089094	Cruaud et al. (2021)									582468	12849	792.468	1362	391.029
Chalcis_barbara_USNMENT01322189	Chalcididae	Chalcidinae	Chalcis	barbara	USNMENT01322189 (cited as USNM00132_2189)	SAMN14089096	Cruaud et al. (2021)									785347	38916	288.486	1594	406.072
Phasgonophora_sulcata_USNMENT01322180	Chalcididae	Chalcidinae	Phasgonophora	sulcata	USNMENT01322180 (cited as USNM00132_2180)	SAMN14089095	Cruaud et al. (2021)									390662	15182	319.38	1630	442.131
Dirhinus_sp_USNMENT01322191	Chalcididae	Dirhininae	Dirhinus	sp	USNMENT01322191 (cited as USNM00132_2191)	SAMN14089098	Cruaud et al. (2021)									552640	18092	302.223	829	279.914
Epitranus_sp_USNMENT01322192	Chalcididae	Epitraninae	Epitranus	sp	USNMENT01322192 (cited as USNM00132_2192)	SAMN14089099	Cruaud et al. (2021)									484750	12014	314.718	942	276.645
Haltichella_sp_USNMENT01322193	Chalcididae	Haltichellinae	Haltichella	sp	USNMENT01322193 (cited as USNM00132_2193)	SAMN14089100	Cruaud et al. (2021)									1.27583e+06	67237	295.482	1362	383.927
Notaspidium_sp_USNMENT01322202	Chalcididae	Haltichellinae	Notaspidium	sp	USNMENT01322202 (cited as USNM00132_2202)	SAMN14089103	Cruaud et al. (2021)									841723	41996	293.961	1282	337.583
Psilochalcis_brevialata_USNMENT01322195	Chalcididae	Haltichellinae	Psilochalcis	brevialata	USNMENT01322195 (cited as USNM00132_2195)	SAMN14089102	Cruaud et al. (2021)									2.38602e+06	111422	307.361	1707	406.984
Argochrysis_armilla_EX434	Chrysididae	Chrysidinae	Argochrysis	armilla	EX434	SAMN06672386	Branstetter et al. (2017)										101662	318.687	1070	1106.66
Chrysis_sp_EX561	Chrysididae	Chrysidinae	Chrysis	sp	EX561	SAMN06672387	Branstetter et al. (2017)										144187	328.83	1312	855.96
Loboscelidia_sp_EX554	Chrysididae	Loboscelidiinae	Loboscelidia	sp	EX554	SAMN06672388	Branstetter et al. (2017)										6715	405.646	782	705.38
Chyphotes_sp_EX553	Chyphotidae	Chypotinae	Chyphotes	sp	EX553	SAMN06672389	Branstetter et al. (2017)										64397	315.644	1082	951.442
Chyphotes_mellipes_HPG7	Chyphotidae	Chypotinae	Chyphotes	mellipes	HPG7	SAMN02803920	Faircloth et al. (2015)										89678	308	1155	815.777
Abia_lonicerae_USNMENT01322220	Cimbicidae	Abiinae	Abia	lonicerae	USNMENT01322220	SAMN26355804	this study	USNM	D.R. Smith and O.S. Flint	24-Mar-2016/11-Apr-2016	USA	USA: Virginia, Prince William County, Bull Run Mt. Conservancy, 38.82473333 N 77.68936667 W	33.3	100	54.1	856400	77964	309.396	1544	464.673
Callomelitta_antipodes_BND687	Colletidae	Colletinae	Callomelitta	antipodes	BND687	SAMN06672391	Branstetter et al. (2017)										17378	333.641	889	830.186
Colletes_dimidiatus_BND283	Colletidae	Colletinae	Colletes	dimidiatus	BND283	SAMN06672393	Branstetter et al. (2017)										4308	401.743	819	664.31
Neopasiphae_mirabilis_BND1312	Colletidae	Colletinae	Neopasiphae	mirabilis	BND1312	SAMN06672396	Branstetter et al. (2017)										14693	328.803	865	755.378
Scrapter_heterodoxus_BND904	Colletidae	Colletinae	Scrapter	heterodoxus	BND904	SAMN06672397	Branstetter et al. (2017)										15808	302.31	903	759.872
Caupolicana_yarrowi_BND654	Colletidae	Diphaglossinae	Caupolicana	yarrowi	BND654	SAMN06672392	Branstetter et al. (2017)										41960	280.399	950	863.856
Euryglossa_ephippiata_BND691	Colletidae	Euryglossinae	Euryglossa	ephippiata	BND691	SAMN06672394	Branstetter et al. (2017)										76629	292.404	990	896.64
Xanthesma_furcifera_BND710	Colletidae	Euryglossinae	Xanthesma	furcifera	BND710	SAMN06672398	Branstetter et al. (2017)										40937	328.994	858	846.837
Hylaeus_elegans_BND1310	Colletidae	Hylaeinae	Hylaeus	elegans	BND1310	SAMN06672395	Branstetter et al. (2017)										9106	353.724	871	813.604
Oxybelus_analis_EX443	Crabronidae		Oxybelus	analis	EX443	SAMN06672400	Branstetter et al. (2017)										5409	431.402	699	859.001
Pison_chilense_BND1250	Crabronidae		Pison	chilense	BND1250	SAMN06672401	Branstetter et al. (2017)										39526	289.313	958	779.349
Plenoculus_cockerelli_BND809	Crabronidae		Plenoculus	cockerelli	BND809	SAMN06672402	Branstetter et al. (2017)										40632	296.42	933	840.783
Tachysphex_alayoi_EX402	Crabronidae		Tachysphex	alayoi	EX402	SAMN06672403	Branstetter et al. (2017)										7019	349.315	781	724.868
Trypoxylon_sp_EX403	Crabronidae		Trypoxylon	sp	EX403	SAMN06672404	Branstetter et al. (2017)										46989	285.1	961	874.19
Antistrophus_minor_USNMENT01322280	Cynipidae	Aulacideini	Antistrophus	minor	USNMENT01322280	SAMN15608868	Blaimer et al. (2020)									2767375	157709	360.981	1710	594.126
Aulacidea_hieracii_USNMENT01322279	Cynipidae	Aulacideini	Aulacidea	hieracii	USNMENT01322279	SAMN15608867	Blaimer et al. (2020)									10856865	252191	383.839	1802	561.713
Aylax_salviae_USNMENT01322277	Cynipidae	Aylacini	Aylax	salviae	USNMENT01322277	SAMN15608865	Blaimer et al. (2020)									2.63517e+06	80679	310.167	1381	357.39
Phanacis_sp_USNMENT00653613	Cynipidae	Aylacini	Phanacis	sp	USNMENT00653613	SAMN15608813	Blaimer et al. (2020)									1.49739e+06	23609	302.305	643	303.299
Ceroptres_sp_USNMENT01322294	Cynipidae	Ceroptresini	Ceroptres	sp	USNMENT01322294	SAMN15608823	Blaimer et al. (2020)									1183036	55921	353.722	1585	557.038
Acraspis_villosa_USNMENT01322264	Cynipidae	Cynipini	Acraspis	villosa	USNMENT01322264	SAMN15608854	Blaimer et al. (2020)									957056	23811	315.712	267	256.262
Ampibolips_hidalgoensis_USNMENT01339676	Cynipidae	Cynipini	Ampibolips	hidalgoensis	USNMENT01339676	SAMN15608934	Blaimer et al. (2020)									746910	26795	256.826	692	283.079
Andricus_sp_USNMENT00877721	Cynipidae	Cynipini	Andricus	sp	USNMENT00877721	SAMN15608819	Blaimer et al. (2020)									1.76171e+06	76263	289.381	1174	377.638
Andricus_lucidus_USNMENT01322256	Cynipidae	Cynipini	Andricus	lucidus	USNMENT01322256	SAMN15608851	Blaimer et al. (2020)									1.79952e+06	58836	333.909	1076	401.237
Andricus_quercusoperator_USNMENT01322298	Cynipidae	Cynipini	Andricus	quercusoperator	USNMENT01322298	SAMN15608878	Blaimer et al. (2020)									965127	36342	342.848	1017	421.05
Aphelonix_persica_USNMENT01322296	Cynipidae	Cynipini	Aphelonix	persica	USNMENT01322296	SAMN15608876	Blaimer et al. (2020)									570657	10051	312.824	437	311.195
Atrusca_bella_USNMENT00892683	Cynipidae	Cynipini	Atrusca	bella	USNMENT00892683	SAMN15608824	Blaimer et al. (2020)									566809	13566	279.116	132	235.25
Callirhytis_eldoradensis_USNMENT00893402	Cynipidae	Cynipini	Callirhytis	eldoradensis	USNMENT00893402	SAMN15608826	Blaimer et al. (2020)									4.27048e+06	27547	287.942	212	256.915
Cynips_plumbea_USNMENT01322300	Cynipidae	Cynipini	Cynips	plumbea	USNMENT01322300	SAMN15608880	Blaimer et al. (2020)									1.83772e+06	43205	288.762	307	250.381
Disholcaspis_quercusmamma_EX579	Cynipidae	Cynipini	Disholcaspis	quercusmamma	EX579	SAMN06672406	Branstetter et al. (2017)										22862	309.575	762	708.378
Dryocosmus_rileypokei_USNMENT01322317	Cynipidae	Cynipini	Dryocosmus	rileypokei	USNMENT01322317	SAMN15608887	Blaimer et al. (2020)									1.21851e+06	41219	315.677	1134	424.019
Holocynips_hartmani_USNMENT01322321	Cynipidae	Cynipini	Holocynips	hartmani	USNMENT01322321	SAMN15608889	Blaimer et al. (2020)									1.3419e+06	33147	286.389	281	252.765
Isocolcus_scabiosae_USNMENT01322273	Cynipidae	Cynipini	Isocolcus	scabiosae	USNMENT01322273	SAMN15608861	Blaimer et al. (2020)									1519491	76213	341.997	1530	452.983
Neuroterus_distortus_USNMENT01322326	Cynipidae	Cynipini	Neuroterus	distortus	USNMENT01322326	SAMN15608890	Blaimer et al. (2020)									580863	18491	291.751	602	358.713
Plagiotrochus_suburi_USNMENT01322345	Cynipidae	Cynipini	Plagiotrochus	suburi	USNMENT01322345	SAMN15608893	Blaimer et al. (2020)									771883	22787	344.957	841	376.47
Zapatella_davisae_USNMENT01322330	Cynipidae	Cynipini	Zapatella	davisae	USNMENT01322330	SAMN15608891	Blaimer et al. (2020)									503103	17190	308.891	511	328.75
Diastrophus_turgidus_USNMENT01322311	Cynipidae	Diastrophini	Diastrophus	turgidus	USNMENT01322311	SAMN15608884	Blaimer et al. (2020)									495596	19403	385.103	1176	422.232
Periclistus_sp1_USNMENT01322291	Cynipidae	Diastrophini	Periclistus	sp1	USNMENT01322291	SAMN15608873	Blaimer et al. (2020)									1.20911e+06	76324	354.568	1667	552.711
Synophromorpha_sylvestris_USNMENT01322282	Cynipidae	Diastrophini	Synophromorpha	sylvestris	USNMENT01322282	SAMN15608870	Blaimer et al. (2020)									1.43457e+06	76277	345.334	1647	544.629
Synophrus_pilulae_USNMENT00961203	Cynipidae	Diastrophini	Synophrus	pilulae	USNMENT00961203	SAMN15608829	Blaimer et al. (2020)									473856	21125	336.357	1370	476.11
Diplolepis_bicolor_USNMENT01322275	Cynipidae	Diplolepidini	Diplolepis	bicolor	USNMENT01322275	SAMN15608863	Blaimer et al. (2020)									1.53124e+06	67730	310.396	1433	447.059
Eschatocerus_niger_USNMENT01322270	Cynipidae	Eschatocerini	Eschatocerus	niger	USNMENT01322270	SAMN15608860	Blaimer et al. (2020)									1.10195e+06	97782	325.188	1334	570.579
Cecinothofagus_ibarrai_USNMENT01322269	Cynipidae	Paraulacini	Cecinothofagus	ibarrai	USNMENT01322269	SAMN15608859	Blaimer et al. (2020)									897600	43748	293.297	1125	360.826
Paraulax_quelensis_USNMENT01322268	Cynipidae	Paraulacini	Paraulax	quelensis	USNMENT01322268	SAMN15608858	Blaimer et al. (2020)									1.3892e+06	62412	315.332	1250	411.324
Pediaspis_aceris_USNMENT01339590	Cynipidae	Pediaspidini	Pediaspis	aceris	USNMENT01339590	SAMN15608898	Blaimer et al. (2020)									1.32176e+06	30673	315.41	717	313.343
Rhoophilus_loewi_USNMENT01322293	Cynipidae	Syngergini	Rhoophilus	loewi	USNMENT01322293	SAMN15608874	Blaimer et al. (2020)									573975	30311	312.287	1400	447.761
Synergus_sp_USNMENT01322283	Cynipidae	Syngergini	Synergus	sp	USNMENT01322283	SAMN15608871	Blaimer et al. (2020)									991888	50050	333.115	1598	540.416
Propsilomma_columbianum_USNMENT01322336	Diapriidae	Ambositrinae	Propsilomma	columbianum	USNMENT01322336	SAMN26355810	this study	USNM	D.R. Smith	31-May-2001/12-Jun-2001	USA	USA: West Virginia, Hardy Co., 3 mi NE Mathias, 38.91666 N 78.81666 W	2.99	119.6	14.2	1688357	54626	394.284	1348	464.566
Aclista_sp_USNMENT01322344	Diapriidae	Belytinae	Aclista	sp	USNMENT01322344	SAMN26355816	this study	USNM	D.R. Smith	10-July-2001/24-July-2001	USA	USA: West Virginia, Hardy Co., 3 mi NE Mathias, 38.91666 N 78.81666 W	2.26	113	20.3	316135	9894	357.883	561	352.881
Belyta_sp_USNMENT01322343	Diapriidae	Belytinae	Belyta	sp	USNMENT01322343	SAMN26355815	this study	USNM	D.R. Smith	10-July-2001/24-July-2001	USA	USA: West Virginia, Hardy Co., 3 mi NE Mathias, 38.91666 N 78.81666 W	2.05	102.5	13.2	204235	6911	368.044	544	347.165
Cinetus_sp_USNMENT01322342	Diapriidae	Belytinae	Cinetus	sp	USNMENT01322342	SAMN26355814	this study	USNM	D.R. Smith	15-May-2001/30-May-2001	USA	USA: West Virginia, Hardy Co., 3 mi NE Mathias, 38.91666 N 78.81666 W	1.59	111.3	7.14	1.20655e+06	53349	417.09	1370	494.288
Miota_sp_USNMENT01322341	Diapriidae	Belytinae	Miota	sp	USNMENT01322341	SAMN26355813	this study	USNM	D.R. Smith	1984-05-30	USA	USA: Oregon, Union Co. Mt. Emily, 5 mi. N La Grande	1.38	110.4	8.62	1.19215e+06	46957	371.366	1030	389.778
Pantoclis_sp_USNMENT01322340	Diapriidae	Belytinae	Pantoclis	sp	USNMENT01322340	SAMN26355812	this study	USNM	D.R. Smith	15-May-2001/30-May-2001	USA	USA: West Virginia, Hardy Co., 3 mi NE Mathias, 38.91666 N 78.81666 W	3.19	127.6	12.6	371106	11022	354.425	822	371.679
Zygota_sp_USNMENT01322354	Diapriidae	Belytinae	Zygota	sp	USNMENT01322354	SAMN26355817	this study	USNM	D.R. Smith	21-Sep-1999/29-Oct-1999	USA	USA: West Virginia, Essex Co. 1 mi. SE Dunnsville, 38.91666 N 78.81666 W	0.598	59.8	5.86	196712	7155	312.874	622	327.979
Basalys_sp_USNMENT01322288	Diapriidae	Diapriinae	Basalys	sp	USNMENT01322288	SAMN26355807	this study	USNM	C. Desjardins	3-Nov-2002/5-Nov-2002	South Africa	South Africa: Limpopo, King's Warden Estate 15 km SW Tanzeen	0.143	14.3	<1.0	1.17616e+07	85267	300.609	753	289.835
Coptera_sp_USNMENT01322289	Diapriidae	Diapriinae	Coptera	sp	USNMENT01322289	SAMN26355808	this study	USNM	D.R. Smith	21-Sep-1999/29-Oct-1999	USA	USA: Virginia, Essex Co. 1 mi. SE Dunnsville, 37.86666 N 76.8 W	2.21	66.3	41.7	2.06259e+06	63735	351.445	874	383.88
Diapria_conica_USNMENT01322287	Diapriidae	Diapriinae	Diapria	conica	USNMENT01322287	SAMN26355806	this study	USNM	H. Hoyer	1983-08-28	France	France: Eure, St.Aubin Des Hayes	1.41	56.4	16.2	2.6585e+06	84191	320.956	1012	342.661
Entomacis_sp_EX486	Diapriidae	Diapriinae	Entomacis	sp	EX486	SAMN06672407	Branstetter et al. (2017)										27207	334.74	755	692.354
Paramesius_sp_USNMENT01322286	Diapriidae	Diapriinae	Paramesius	sp	USNMENT01322286	SAMN26355805	this study	USNM	O.S. Flint and G.F. Hevel	1971-05-25	Argentina	Argentina: Isla de Los Estados, Bahia Colnett	0.333	33.3	8.92	2.38382e+06	43191	320.616	831	284.184
Spilomicrus_sp_USNMENT01322337	Diapriidae	Diapriinae	Spilomicrus	sp	USNMENT01322337	SAMN26355811	this study	USNM	Menken and Avertschenko	24-Jun-1990/20-Jul-1990	Peru	Peru: Loreto, Exploranapo Camp on Rio Sucusari, 2 km upstream from Rio Napo	3.14	125.6	17.1	708952	9617	349.604	294	264.027
Trichopria_sp_USNMENT01322335	Diapriidae	Diapriinae	Trichopria	sp	USNMENT01322335	SAMN26355809	this study	USNM	D.R. Smith	15-May-2001/30-May-2001	USA	USA: West Virginia, Hardy Co., 3 mi NE Mathias, 38.91666 N 78.81666 W	3.41	102.3	31.2	1234060	42733	397.863	974	427.069
Deinodryinus_atriventris_EX475	Dryinidae	Anteoninae	Deinodryinus	atriventris	EX475	SAMN06672408	Branstetter et al. (2017)										21217	328.512	714	774.852
Embolemidae_sp_EX483	Embolemidae		Embolemidae	sp	EX483	SAMN06672409	Branstetter et al. (2017)										40807	288.727	855	702.14
Acerophagus_sp1_USNMENT01231200	Encyrtidae	Encyrtinae	Acerophagus	sp1	USNMENT01231200	SAMN26355823	this study	USNM	J. Hoban	2016-03-01	USA	USA: Maryland, Prince George Couny, Cherry Hill Rd., Home Depot Parking lot, 39.01689 N 76.93018 W	0.113	6.102	31.9	952411	71234	310.548	1533	487.063
Hexacladia_sp1_USNMENT01231129	Encyrtidae	Encyrtinae	Hexacladia	sp1	USNMENT01231129	SAMN26355819	this study	USNM	R. Henriquez	2001-03-21	Colombia	Colombia: Magdalena, PNN Tayrona Palangana, 11.33333 N 74.03333 W	0.291	13.095	67.8	1.5402e+06	67499	304.245	1044	357.25
Oobius_primorskyensis_USNMENT01119387	Encyrtidae	Encyrtinae	Oobius	primorskyensis	USNMENT01119387	SAMN26355818	this study	USNM	J. J. Duan	2015-01-22	Russia	Russia: Primorskiy Krai, subsequent generation from source material collected from Vozdvizhenka, Ussuriysk, USDA/ARS lab colony, Newark, DE, 43.89999 N 131.93332 E	<0.05	<5.0	12.7	626288	38385	284.375	1314	387.635
Ooencyrtus_sp1_USNMENT01231161	Encyrtidae	Encyrtinae	Ooencyrtus	sp1	USNMENT01231161	SAMN26355821	this study	UCRC	J. L. Mottern	2010-06-30	Brunei	Brunei: Belait District, Labi Road, 4.58647 N 114.50716 E	<0.05	<5.0	9.6	200169	8086	319.068	827	334.468
Zaommoencyrtus_sp1_USNMENT01231139	Encyrtidae	Encyrtinae	Zaommoencyrtus	sp1	USNMENT01231139	SAMN26355820	this study	USNM	J.E. O'Hara	2013-05-18	USA	USA: Mississippi, Noxubee County, Noxubee National Wildlife Refuge, nr. Bluff Lake, River Road, 33.28666 N 88.77833 W	<0.05	<5.0	7.6	186138	6644	275.47	954	350.557
Anagyrus_sp1_USNMENT01231185	Encyrtidae	Tetracneminae	Anagyrus	sp1	USNMENT01231185	SAMN26355822	this study	UCRC	J. L. Mottern	2010-06-30	Brunei	Brunei: Belait District, Labi Road, wood mill, 4.56244 N 114.49061 E	0.086	3.87	21.2	600170	28176	300.185	1234	387.285
Euryischomyia_sp_ANIC00102_0189	Eriaporidae		Euryischomyia	sp	ANIC00102_0189	SAMN26355824	this study*	CBGP	J.A. Berry	29-Dec-1991	Australia	Australia: Burpengary	0.37	33	n.m.	195212	2521	385.132	813	513.643
Promuscidea_sp_JRAS07754_0101	Eriaporidae		Promuscidea	sp	JRAS07754_0101	SAMN26355825	this study*	CBGP	S. van Noort	12-Aug-2008/26-Aug-2008	Uganda	Uganda: Kibale National Park, Kanyawara, Makerere University Biological Field Station	5.3	50	n.m.	166318	2020	462.888	810	582.475
Eucharis_adscendens_JRAS07609_0189	Eucharitidae	Eucharitinae	Eucharis	adscendens	JRAS07609_0189	SAMN26355828	this study*	CBGP	J.Y. Rasplus	26-Jun-2017	France	France: nr Chavailles	94.2	100	n.m.	91801	2952	350.628	479	465.848
Pseudometagea_sp_USNMENT01322060	Eucharitidae	Eucharitinae	Pseudometagea	sp	USNMENT01322060	SAMN26355829	this study	CBGP	Parmenter et al, SEL Hym Unit	2008-07-01	USA	USA: New Mexico, Sandoval County, Valles Caldera Natl Preserve, Valle Toledo, S. side VC14, 35.97255 N 106.4499 W	2.76	100	50.1	506554	20243	288.489	1041	337.047
Stilbula_cyniformis_JRAS06279_0199	Eucharitidae	Eucharitinae	Stilbula	cyniformis	JRAS06279_0199	SAMN26355827	this study*	CBGP	J.Y. Rasplus	5-Jul-2013	France	France: Sussargues	12.3	250	n.m.	152803	5197	342.083	531	595.887
Orasema_sp_JRAS03331_0101	Eucharitidae	Oraseminae	Orasema	sp	JRAS03331_0101	SAMN26355826	this study*	CBGP	J.Y. Rasplus & A. Cruaud	30-Jul-2011	USA	USA: nr Beatrice	14.04	100	n.m.	21032	1361	375.103	526	447.025
Entedon_ergias_USNMENT01322185	Eulophidae	Entedoninae	Entedon	ergias	USNMENT01322185 (cited as USNM00132_2185)	SAMN14601439	Rasplus et al. (2020)									348258	11378	322.904	409	273.051
Euderus_sp_JRAS07829_0189	Eulophidae	Entiinae	Euderus	sp	JRAS07829_0189	SAMN10232790	Cruaud et al. (2019)									67194	1303	501.659	670	567.004
Elasmus_albizziae_USNMENT01322182	Eulophidae	Eulophinae	Elasmus	albizziae	USNMENT01322182 (cited as USNM00132_2182)	SAMN14601437	Rasplus et al. (2020)									191278	5830	276.282	570	271.358
Pnigalio_minio_USNMENT01322183	Eulophidae	Eulophinae	Pnigalio	minio	USNMENT01322183	SAMN26355831	this study	USNM	R.E. Duncan	1996-04-01	USA	USA: Florida, Dade County, Homestead	0.328	21.32	29.9	223710	8434	284.58	626	284.353
Euplectrus_sp_EX492	Eulophidae	Eulophinae	Euplectrus	sp	EX492	SAMN06672410	Branstetter et al. (2017)										36626	342.795	730	754.284
Ophelimus_sp_USNMENT01322529	Eulophidae	Opheliminae	Ophelimus	sp	USNMENT01322529	SAMN26355834	this study	USNM	C. Bonsignore	2001-11-21	Italy	Italy: Calabria, Reggio Calabria	0.288	<5.0	39.9	3.92123e+06	152542	325.856	830	391.067
Aprostocetus_prob_gala_USNMENT01322186	Eulophidae	Tetrastichinae	Aprostocetus	prob_gala	USNMENT01322186 (cited as USNM00132_2186)	SAMN14601440	Rasplus et al. (2020)									463870	16874	274.51	938	326.482
Leptocybe_invasa_USNMENT01339654	Eulophidae	Tetrastichinae	Leptocybe	invasa	USNMENT01339654	SAMN26355836	this study	USNM	S. Vitanza	2017-06-04	USA	USA: Arizona, Nogales, 31.34641 N 110.932488 W	0.31	31	131	1.05361e+06	53522	304.399	1610	429.093
Tamarixia_radiata_USNMENT01339650	Eulophidae	Tetrastichinae	Tamarixia	radiata	USNMENT01339650 (cited as USNM00133_9650)	SAMN14601441	Rasplus et al. (2020)									2.75822e+06	176362	314.515	1669	463.692
Balcha_indica_USNMENT01322062	Eupelmidae	Calosotinae	Balcha	indica	USNMENT01322062	SAMN26355839	this study	USNM	J. Gould	2003-11-17	USA	USA: Michigan, Livonia	46.3	100	77.4	1.68932e+06	80844	328.54	1786	455.722
Eusandalum_sp_USNMENT01322070	Eupelmidae	Calosotinae	Eusandalum	sp	USNMENT01322070	SAMN26355841	this study	USNM	J. Kloke and D.R. Smith	19-Jul-1989/8-Mar-1989	USA	USA: Virginia, Louisa County, 4 mi. S Cuckoo	6.56	100	39.8	1.16629e+06	61256	302.856	1603	410.354
Anastatus_reduvii_USNMENT01322064	Eupelmidae	Eupelminae	Anastatus	reduvii	USNMENT01322064	SAMN26355840	this study	USNM	J.D. Dutcher	1979-04-14	USA	USA: Georgia, Tift County, Tifton	0.369	23.985	19.3	443096	18918	279.447	878	298.583
Eupelmus_linearis_JRAS07601_0289	Eupelmidae	Eupelminae	Eupelmus	linearis	JRAS07601_0289	SAMN26355838	this study*	CBGP	C. Cocquempot	2015-07-01	France	France: Saint-Laurent-de-Lin, La Morellière	24.4	50	n.m.	76642	1726	443.865	777	522.187
Metapelma_sp_USNMENT01322173	Eupelmidae	Neanastatinae	Metapelma	sp	USNMENT01322173	SAMN26355842	this study	USNM	D.R. Smith	27-Mar-2016/2-Apr-2016	USA	USA: Virginia, Fairfax County, Holmes Run, 1/4 mile NE jct. Gallows Rd. and I-495, 38.83333333 N 77.2 W	3.52	100	39	385714	11395	352.142	1312	373.823
Neanastatus_sp_JRAS07313_0489	Eupelmidae	Neanastatinae	Neanastatus	sp	JRAS07313_0489	SAMN26355837	this study*	CBGP	A. Cruaud & J.Y. Rasplus	5-Mar-2017	Australia	Australia: Tambourine NP	2.9	100	n.m.	217726	2773	394.948	770	553.823
Macrorileya_oecanthi_USNMENT01322367	Eurytomidae	Buresiinae	Macrorileya	oecanthi	USNMENT01322367	SAMN26355854	this study	USNM	W.E. Steiner	19-Sep-1986/21-Sep-1986	USA	USA: Maryland, Tabolt County, McDaniel (West Point)	0.164	16.4	7.9	438852	11470	267.163	805	289.56
Macrorileya_nsp_USNMENT01339600	Eurytomidae	Buresiinae	Macrorileya	nsp	USNMENT01339600	SAMN26355873	this study	USNM	B.L. Fisher	unknown	Madagascar	Madagascar	0.167	16.7	29.1	1.86871e+06	143290	299.491	2071	506.436
Aiolomorphus_rhopaloides_USNMENT01322045	Eurytomidae	Eurytominae	Aiolomorphus	rhopaloides	USNMENT01322045	SAMN26355843	this study	USNM	M. Jian-chu	2002-03-01	China	China: Hunan, Anhua Xian, 28.06667 N 111.0333 E	6.31	100	68.1	1.16234e+06	29109	342.801	1182	328.987
Aranedra_sp2_USNMENT01322392	Eurytomidae	Eurytominae	Aranedra	sp2	USNMENT01322392	SAMN26355862	this study	USNM	P. Hanson	2000-05-01	Costa Rica	Costa Rica: Alajuela, Res. Biol. A. Brenes (San Ramon)	0.535	53.5	0.438	6.26015e+06	146869	321.458	535	287.31
Ausystole_sp_USNMENT01322399	Eurytomidae	Eurytominae	Ausystole	sp	USNMENT01322399	SAMN26355866	this study	USNM	H.A. Hespenheide	1996-08-10	Costa Rica	Costa Rica: Heredia, La Selva Biol. Station 3 km S Pto Viejo, 10.433333 N 84.016667 W	1.57	157	8.6	1.37629e+06	40659	393.287	933	364.72
Axima_zabriskiei_USNMENT01322046	Eurytomidae	Eurytominae	Axima	zabriskiei	USNMENT01322046	SAMN26355844	this study	USNM	D.R. Smith	10-Jun-1997/23-Jun-1997	USA	USA: Virginia, Essex County, 1 mile SE Dunnsville, 37.86667 N 76.8 W	5.83	100	97.5	1.10461e+06	48957	321.075	1516	374.748
Aximopsis_sp3_USNMENT01322404	Eurytomidae	Eurytominae	Aximopsis	sp3	USNMENT01322404	SAMN26355867	this study	USNM	T. Erwin	1995-06-10	Ecuador	Ecuador: Napo, Reserva Etnica Waorani Transect Ent. 1km S. Okonegare Camp, 0.652778 N 76.433333 W	0.225	22.5	11.3	749962	14231	356.478	723	290.611
Bephrata_sp_USNMENT01322396	Eurytomidae	Eurytominae	Bephrata	sp	USNMENT01322396	SAMN26355865	this study	USNM	W. Porras	22-Apr-2003/7-May-2003	Costa Rica	Costa Rica: Puntarenas, R. Priv. Karen Mogensen, Semd. El Vivero	2.67	213.6	6.4	973426	21484	341.81	1226	345.561
Bephratoides_sp1_USNMENT01322049	Eurytomidae	Eurytominae	Bephratoides	sp1	USNMENT01322049	SAMN26355845	this study	USNM	Gates and Hevel	2003-08-19	USA	USA: Maryland, Montgomery County, 4 mile southwest Ashton, 39.11 N 77.025 W	11.1	100	78.4	1.26768e+06	50695	323.877	1699	440.454
Bruchodape_sp_USNMENT01322199	Eurytomidae	Eurytominae	Bruchodape	sp	USNMENT01322199	SAMN26355850	this study	USNM	B. Armado	10-Oct-2000/18-Oct-2000	Colombia	Colombia: Amazonas, PNN Amacayacu Matamata, San Martin, 3.38361111 N 70.10027778 W	5.66	100	66.7	2.47801e+06	173304	334.375	1922	537.15
Bruchophagus_squamea_USNMENT01322377	Eurytomidae	Eurytominae	Bruchophagus	squamea	USNMENT01322377	SAMN26355860	this study	USNM	J.-P. Sarthou	1995-08-08	France	France: Lot-et-Garonne, Buzet-sut-Baisse, 44.25388889 N 0.31888889 E	0.075	7.5	2.24	3.83762e+06	37259	372.245	715	287.617
Bruchophagus_gibbus_USNMENT01339648	Eurytomidae	Eurytominae	Bruchophagus	gibbus	USNMENT01339648	SAMN26355875	this study	USNM	A. Boe	1989-08-01	USA	USA: South Dakota, Brookings	0.153	15.3	40.9	3.45166e+06	109962	340.733	1890	451.34
Cathilaria_opuntiae_USNMENT01322360	Eurytomidae	Eurytominae	Cathilaria	opuntiae	USNMENT01322360	SAMN26355852	this study	USNM		1964-03-28	USA	USA: Arizona, 18 mi. S. San Simon	6.43	257.2	5.76	2794416	21544	351.937	498	259.337
Chryseida_sp6_USNMENT01339649	Eurytomidae	Eurytominae	Chryseida	sp6	USNMENT01339649	SAMN26355876	this study	USNM	A. Parente	2000-04-24	Colombia	Colombia: Amazonas, PPN Amacayacu Matamata, 3.3861 N 70.1003 W	0.235	23.5	34.7	2102875	112032	316.712	2001	459.755
Eurytoma_obtusiventris_USNMENT01339653	Eurytomidae	Eurytominae	Eurytoma	obtusiventris	USNMENT01339653 (cited as USNM00133_9653)	SAMN14089104	Cruaud et al. (2021)									1.6347e+06	82493	322.95	1831	422.737
Eurytoma_sp1_USNMENT01322063	Eurytomidae	Eurytominae	Eurytoma	sp1	USNMENT01322063	SAMN26355848	this study	USNM	O. Pellmyr	1992-04-13	USA	USA: New Mexico, Valencia County, Rte. 6 12.5 mile W jct I-25, 2km W Hidden Mtn., 34.78100833 N 107.02116111 W	4.78	100	59.7	2.11386e+06	86702	322.991	1808	418.116
Eurytoma_fumipennis_USNMENT01322362	Eurytomidae	Eurytominae	Eurytoma	fumipennis	USNMENT01322362	SAMN26355853	this study	USNM	O.G. Volkov	1987-06-26	Kasachstan	Kazakhstan: Kazakh, Alma Ata	0.914	91.4	13.1	2390588	27162	430.853	918	347.207
Eurytoma_n_sp_guadeloupe_USNMENT01322395	Eurytomidae	Eurytominae	Eurytoma	n_sp_guadeloupe	USNMENT01322395	SAMN26355864	this study	USNM	T. Erwin	1999-02-08	Ecuador	Ecuador: Napo, Tiputini Biodiversity Station , 0.631944 N 76.144167 W	0.864	86.4	14	3365607	34982	344.846	1074	335.907
Foutsia_philodendri_USNMENT01322394	Eurytomidae	Eurytominae	Foutsia	philodendri	USNMENT01322394	SAMN26355863	this study	USNM	M.W. Gates	2003-06-07	Costa Rica	Costa Rica: San Jose, Zurqui de Moravia	4.17	208.5	6.51	2566109	85731	382.862	1478	425.704
Heimbrella_sp_USNMENT01322371	Eurytomidae	Eurytominae	Heimbrella	sp	USNMENT01322371	SAMN26355857	this study	USNM	T. Erwin	1999-02-09	Ecuador	Ecuador: Napo, Orellana, Tiputini Biodiversity Station Lot 2005 Trans 1, 0.63194444 N 76.14416667 W	0.387	38.7	4.83	2.09387e+06	61219	304.842	937	315.114
Isosomodes_parkeri_USNMENT01322054	Eurytomidae	Eurytominae	Isosomodes	parkeri	USNMENT01322054	SAMN26355847	this study	USNM	E.M. Barrows	1998-09-26	USA	USA: Virginia, Fairfax County, Dyke Marsh Wildlife Preserve	2.63	100	31.1	607864	19933	326.243	1053	301.439
Khamul_erwini_USNMENT01322370	Eurytomidae	Eurytominae	Khamul	erwini	USNMENT01322370	SAMN26355856	this study	USNM	T. Erwin	1995-07-02	Ecuador	Ecuador: Napo, Reserva Etnica Waorani Transect Ent. 1km S. Okonegare Camp, 0.65277778 N 76.43333333 W	0.592	59.2	11.6	1.65522e+06	21714	363.401	881	305.6
Paradecatoma_sp_USNMENT01322415	Eurytomidae	Eurytominae	Paradecatoma	sp	USNMENT01322415	SAMN26355869	this study	USNM	unknown	2013-10-22	South Korea	APHIS intercept in California, San Francisco, origin: South Korea	2.99	209.3	9.98	839449	15196	511.044	915	351.069
Philolema_latrodecti_USNMENT01322374	Eurytomidae	Eurytominae	Philolema	latrodecti	USNMENT01322374	SAMN26355859	this study	USNM	J. Aronson	1992-09-01	USA	USA: Arizona, Pima County, Tucson	0.661	66.1	20	534097	16652	367.25	1007	370.082
Phylloxeroxenus_sp_USNMENT01322207	Eurytomidae	Eurytominae	Phylloxeroxenus	sp	USNMENT01322207	SAMN26355851	this study	USNM	J. Azofeifa	2000-06-25	Costa Rica	Costa Rica: Puntarenas, P. N. Piedras Blancas, El Bonito	1.01	65.65	15	5.5969e+06	63528	309.931	1309	335.215
Prodecatoma_cooki_USNMENT01339596	Eurytomidae	Eurytominae	Prodecatoma	cooki	USNMENT01339596	SAMN26355871	this study	USNM	E. Castro	unknown	Colombia	Colombia: Valle Ginebra	0.05	<5.0	67	2.19068e+06	82997	333.732	1822	415.161
Prodecatomidea_sp_USNMENT01339601	Eurytomidae	Eurytominae	Prodecatomidea	sp	USNMENT01339601	SAMN26355874	this study	USNM	B.L. Fisher	unknown	Madagascar	Madagascar	9.21	100	27.7	1.55439e+06	27231	350.729	1249	342.921
Sycophila_nsp_USNMENT01322053	Eurytomidae	Eurytominae	Sycophila	nsp	USNMENT01322053	SAMN26355846	this study	USNM	C. Rodriguez and T. Smith	2001-12-19	USA	USA: Florida, Dade County, SE Miami, Rockdale	1.02	66.3	17.9	362038	14173	320.021	1053	312.641
Systole_sp_prob_albipennis_USNMENT01322069	Eurytomidae	Eurytominae	Systole	sp_prob_albipennis	USNMENT01322069	SAMN26355849	this study	USNM	K.A. Reitsma	1996-03-26	USA	USA: Iowa, Ames County, Ames	3.4	100	69.4	134974	5651	330.676	616	290.292
Tenuipetiolus_ruber_USNMENT01322382	Eurytomidae	Eurytominae	Tenuipetiolus	ruber	USNMENT01322382	SAMN26355861	this study	USNM	J.D. Shorthouse & J.D. Renelli	2009-02-05	Canada	Canada: Ontario, Manitoulin Island Kerr Point Lake Kagawong on Manitoulin, 45.829 N 82.337 W	2.05	205	14.8	196711	5081	412.444	817	343.317
Tetramesa_romana_USNMENT01322405	Eurytomidae	Eurytominae	Tetramesa	romana	USNMENT01322405	SAMN26355868	this study	USNM	J. Goolsby	2016-11-16	USA	USA: Texas, Hidalgo Co., Edinburg, Moore Air Base	1.75	70	10.6	1562912	30187	450.953	1247	410.07
Heimbra_opaca_USNMENT01339599	Eurytomidae	Heimbrinae	Heimbra	opaca	USNMENT01339599	SAMN26355872	this study	USNM	A. Menke	2016-08-19	USA	USA: Arizona, Bisbee	1.14	100	40.8	682427	30464	298.743	1455	424.811
Gatesina_colombiana_USNMENT01322373	Eurytomidae	Rileyinae	Gatesina	colombiana	USNMENT01322373	SAMN26355858	this study	USNM	V. Cuasapaz	1999-08-15	Ecuador	Ecuador: Carchi, San Jose Monteverde, 7km de San Gabriel, Bosque protegido de Arrayanes	0.634	63.4	12.8	657776	10511	321.48	574	269.495
Neorileya_flavipes_USNMENT01322369	Eurytomidae	Rileyinae	Neorileya	flavipes	USNMENT01322369	SAMN26355855	this study	USNM	unknown	1985-12-04	Costa Rica	Costa Rica: Atenas	0.706	70.6	13.2	1184719	30213	319.45	828	300.397
Rileya_grisselli_USNMENT01339595	Eurytomidae	Rileyinae	Rileya	grisselli	USNMENT01339595	SAMN26355870	this study	USNM	E. Arias	2008-02-28	Chile	Chile: Los Rios, Valdivia, way to Oncol Fundo Paipahueno	0.618	61.8	93.4	1.54919e+06	119101	294.337	1982	505.636
Brachygaster_BRV003_PSUC_FEM188507	Evaniidae		Brachygaster	BRV003	PSUC_FEM188507	SAMN26355881	this study	Iziko (South Africa Museum)	M.E. Irwin, F.D. Parker, M. Hauser	4-Oct-2004/24-Oct-2004	South Africa	South Africa: Western Cape, 11 Km S Clanwilliam, 32.2275 S 18.84722 E	0.1	10	44.1	181408	5030	402.137	693	328.365
Evania_albofacialis_PSUC_FEM188504	Evaniidae		Evania	albofacialis	PSUC_FEM188504	SAMN26355879	this study	INBio	unknown	9-Mar-2005/20-Mar-2005	Costa Rica	Costa Rica: Prov. Heredia, INBio-OET-ALAS transect 15/TN/04/012, 9km NE Vara Blanca, 10.23333 N 84.1 W	1.87	100	38.6	1.08066e+06	9028	360.458	1303	423.513
Evaniella_semaeoda_USNMENT01322217	Evaniidae		Evaniella	semaeoda	USNMENT01322217	SAMN26355883	this study	USNM	D.R. Smith and O.S. Flint	21-Jun-2016/7-Jul-2016	USA	USA: Virginia, Prince William County, Bull Run Mt. Conservancy, 38.82473333 N 77.68936667 W	28	100	30.7	565348	23705	321.293	1366	441.895
Hyptia_harpyoides_USNMENT01339668	Evaniidae		Hyptia	harpyoides	USNMENT01339668	SAMN26355884	this study	USNM	D.R. Smith and O.S. Flint	24-May-2017/15-Jun-2017	USA	USA: Virginia, Fauquier Co., Bull Run Mts., Shurberg Home, 4566 Hogwell rd, 38.867 N 77.704 W	1.19	100	29.1	818704	25222	362.25	1125	393.026
Micrevania_DERV064_PSUC_FEM188505	Evaniidae		Micrevania	DERV064	PSUC_FEM188505	SAMN26355880	this study	CASC	Fisher, Griswold et al.	11-Nov-2001/15-Nov-2001	Madagascar	Madagascar: Mahajanga Prov., Parc Natl. Tsingy de Bemaraha: 2.5 km 62 ENE Bekopaka, Ankidrodroa River, 19.126 S 44.80883 E	0.433	43.3	43.6	227289	3375	359.76	1255	426.456
Szepligetella_DERV047_PSUC_FEM188503	Evaniidae		Szepligetella	DERV047	PSUC_FEM188503	SAMN26355878	this study	MNHN	E.I. Schlinger and M. E. Irwin	25-Nov-2000/3-Dec-2000	New Caledonia	New Caledonia: Province Sud , Reserve Col d'Amieu 7.5 km NW Sarramea, 21.585 S 165.819 E	0.282	28.2	54.6	2.86916e+06	17356	286.69	1414	425.136
Zeuxevania_sp_PSUC_FEM188508	Evaniidae		Zeuxevania	sp	PSUC_FEM188508	SAMN26355882	this study	Entomology Queen Sirikit Botanical Garden		26-Feb-2007/5-Mar-2007	Thailand	Thailand: Nakhon Nayok Khao Yai NP near Training Center 2, 14.409 N 101.374 E	0.46	46	29.1	1587544	2996	344.396	932	370.938
Acanthaegilips_brasiliensis_USNMENT01339636	Figitidae	Anacharitinae	Acanthaegilips	brasiliensis	USNMENT01339636	SAMN15608917	Blaimer et al. (2020)									1213411	52008	310.716	1511	430.518
Aegilips_chilensis_USNMENT01339639	Figitidae	Anacharitinae	Aegilips	chilensis	USNMENT01339639	SAMN15608920	Blaimer et al. (2020)									1.35299e+06	73669	298.084	1574	454.852
Aegilips_sp3_USNMENT01339647	Figitidae	Anacharitinae	Aegilips	sp3	USNMENT01339647	SAMN15608928	Blaimer et al. (2020)									1.5585e+06	53872	299.288	1462	416.756
Anacharis_sp_USNMENT01339612	Figitidae	Anacharitinae	Anacharis	sp	USNMENT01339612	SAMN15608908	Blaimer et al. (2020)									2179807	129689	311.905	1773	536.478
Hexacharis_flavipes_USNMENT01339633	Figitidae	Anacharitinae	Hexacharis	flavipes	USNMENT01339633	SAMN15608915	Blaimer et al. (2020)									228545	10733	291.608	643	298.575
Xyalaspis_sp_USNMENT01339604	Figitidae	Anacharitinae	Xyalaspis	sp	USNMENT01339604	SAMN15608900	Blaimer et al. (2020)									2557119	115268	340.178	1592	464.723
Aspicera_hartigi_USNMENT01322148	Figitidae	Aspicerinae	Aspicera	hartigi	USNMENT01322148	SAMN15608840	Blaimer et al. (2020)									6.64513e+06	97933	328.069	1503	436.472
Melanips_sp_USNMENT01322150	Figitidae	Aspicerinae	Melanips	sp	USNMENT01322150	SAMN15608841	Blaimer et al. (2020)									311656	12354	273.81	875	316.014
Omalaspis_sp_USNMENT01322151	Figitidae	Aspicerinae	Omalaspis	sp	USNMENT01322151	SAMN15608842	Blaimer et al. (2020)									1.21815e+06	44560	295.041	866	328.689
Paraspicera_sp_USNMENT01322152	Figitidae	Aspicerinae	Paraspicera	sp	USNMENT01322152	SAMN15608843	Blaimer et al. (2020)									3583518	101518	341.485	1607	504.599
Alloxysta_sp1_USNMENT01339609	Figitidae	Charipinae	Alloxysta	sp1	USNMENT01339609	SAMN15608905	Blaimer et al. (2020)									5659175	275787	354.213	1842	576.271
Apocharips_trapezoidea_USNMENT01322156	Figitidae	Charipinae	Apocharips	trapezoidea	USNMENT01322156	SAMN15608845	Blaimer et al. (2020)									1.73347e+06	79060	303.63	1392	402.315
Dilyta_sp1_USNMENT01339646	Figitidae	Charipinae	Dilyta	sp1	USNMENT01339646	SAMN15608927	Blaimer et al. (2020)									549900	19622	293.429	978	302.189
Lytoxysta_brevipalpus_USNMENT01322157	Figitidae	Charipinae	Lytoxysta	brevipalpus	USNMENT01322157	SAMN15608846	Blaimer et al. (2020)									582262	23389	283.035	1236	354.919
Phaenoglyphis_sp1_USNMENT01339640	Figitidae	Charipinae	Phaenoglyphis	sp1	USNMENT01339640	SAMN15608921	Blaimer et al. (2020)									1.6408e+06	58975	329.493	1496	378.119
Thoreauella_sp1_USNMENT01339615	Figitidae	Emargininae	Thoreauella	sp1	USNMENT01339615	SAMN15608911	Blaimer et al. (2020)									821026	40180	313.856	1280	390.757
Euceroptres_montanus_USNMENT01322161	Figitidae	Euceroptrinae	Euceroptres	montanus	USNMENT01322161	SAMN15608847	Blaimer et al. (2020)									1.40382e+06	47538	309.909	1388	437.529
Ganaspis_sp2_USNMENT01339603	Figitidae	Eucoilinae	Ganaspis	sp2	USNMENT01339603	SAMN15608899	Blaimer et al. (2020)									1006065	44872	317.985	1179	379.671
Ganaspis_brasiliensis_USNMENT01339685	Figitidae	Eucoilinae	Ganaspis	brasiliensis	USNMENT01339685	SAMN15608936	Blaimer et al. (2020)									1.29279e+06	38790	359.675	1469	479.146
Gronotoma_sp_USNMENT00877589	Figitidae	Eucoilinae	Gronotoma	sp	USNMENT00877589	SAMN15608818	Blaimer et al. (2020)									487371	27560	294.735	1243	381.161
Kleidotoma_sp1_USNMENT01339641	Figitidae	Eucoilinae	Kleidotoma	sp1	USNMENT01339641	SAMN15608922	Blaimer et al. (2020)									195417	11579	282.164	754	317.61
Leptolamina_ponapenis_USNMENT01339637	Figitidae	Eucoilinae	Leptolamina	ponapenis	USNMENT01339637	SAMN15608918	Blaimer et al. (2020)									1401637	79607	307.183	1403	437.322
Leptopilina_japonica_USNMENT01339619	Figitidae	Eucoilinae	Leptopilina	japonica	USNMENT01339619	SAMN15608914	Blaimer et al. (2020)									475155	25624	297.616	1100	379.919
Nordlandiella_semirufa_USNMENT01339644	Figitidae	Eucoilinae	Nordlandiella	semirufa	USNMENT01339644	SAMN15608925	Blaimer et al. (2020)									3.15756e+06	108989	323.487	1523	444.288
Odonteucoila_sp1_USNMENT01339643	Figitidae	Eucoilinae	Odonteucoila	sp1	USNMENT01339643	SAMN15608924	Blaimer et al. (2020)									2574128	103728	323.56	1459	434.72
Rhoptromeris_sp1_USNMENT01339642	Figitidae	Eucoilinae	Rhoptromeris	sp1	USNMENT01339642	SAMN15608923	Blaimer et al. (2020)									319580	13407	289.064	980	338.432
Striatovertex_sp_USNMENT00653899	Figitidae	Eucoilinae	Striatovertex	sp	USNMENT00653899	SAMN15608815	Blaimer et al. (2020)									3.00155e+06	180421	353.17	1578	508.141
Trichoplasta_sp1_USNMENT01339635	Figitidae	Eucoilinae	Trichoplasta	sp1	USNMENT01339635	SAMN15608916	Blaimer et al. (2020)									1.69112e+06	86288	316.808	1412	410.159
Trybliographa_sp_USNMENT00877722	Figitidae	Eucoilinae	Trybliographa	sp	USNMENT00877722	SAMN15608820	Blaimer et al. (2020)									1.73161e+06	78542	329.119	1444	447.882
Zaeucoila_robusta_USNMENT01339614	Figitidae	Eucoilinae	Zaeucoila	robusta	USNMENT01339614	SAMN15608910	Blaimer et al. (2020)									2.47956e+06	100037	318.908	1499	444.692
Figites_sp_USNMENT01322163	Figitidae	Figitinae	Figites	sp	USNMENT01322163	SAMN15608848	Blaimer et al. (2020)									3.59525e+06	106586	327.892	1538	483.767
Lonchidia_sp1_USNMENT01339616	Figitidae	Figitinae	Lonchidia	sp1	USNMENT01339616	SAMN15608912	Blaimer et al. (2020)									1.91958e+06	77092	321.891	1508	390.613
Sarothrus_sp2_USNMENT01339611	Figitidae	Figitinae	Sarothrus	sp2	USNMENT01339611	SAMN15608907	Blaimer et al. (2020)									1.46698e+06	62891	306.367	1554	438.188
Xyalophora_sp1_USNMENT01339617	Figitidae	Figitinae	Xyalophora	sp1	USNMENT01339617	SAMN15608913	Blaimer et al. (2020)									1.43126e+06	82790	315.826	1581	472.043
Mikeius_hartigi_USNMENT01322169	Figitidae	Mikeinae	Mikeius	hartigi	USNMENT01322169	SAMN15608849	Blaimer et al. (2020)									1.91543e+06	60688	282.168	729	328.86
Parnips_nigripes_USNMENT01322129	Figitidae	Parnipinae	Parnips	nigripes	USNMENT01322129	SAMN15608834	Blaimer et al. (2020)									1.67734e+06	64146	307.264	1125	374.786
Plectocynips_pilosus_USNMENT01322170	Figitidae	Plectocynipinae	Plectocynips	pilosus	USNMENT01322170	SAMN15608850	Blaimer et al. (2020)									769588	22166	285.612	819	304.161
Tylosema_dayae_USNMENT01322132	Figitidae	Pycnostigminae	Tylosema	dayae	USNMENT01322132	SAMN15608835	Blaimer et al. (2020)									549182	20658	253.877	241	246.245
Myrtopsen_mimosae_USNMENT01322134	Figitidae	Thrasorinae	Myrtopsen	mimosae	USNMENT01322134	SAMN15608837	Blaimer et al. (2020)									903717	13016	299.139	235	263.643
Scutimica_sp_USNMENT01322133	Figitidae	Thrasorinae	Scutimica	sp	USNMENT01322133	SAMN15608836	Blaimer et al. (2020)									536924	13540	322.908	522	303.749
Stigmatomma_oregonense_EX435	Formicidae	Amblyoponinae	Stigmatomma	oregonense	EX435	SAMN06672414	Branstetter et al. (2017)										61423	323.316	964	815.177
Rhytidoponera_chalybaea_	Formicidae	Ectatomminae	Rhytidoponera	chalybaea	CASENT0106000	SAMN09286659	Blaimer et al. (2018)										14902	432.1	2173	700.9
Formica_moki_T765	Formicidae	Formicinae	Formica	moki	CASENT0106084	SAMN09286671	Blaimer et al. (2018)										55854	330.6	2275	738.9
Aphaenogaster_megommata_EX379	Formicidae	Myrmicinae	Aphaenogaster	megommata	EX379	SAMN02803923	Faircloth et al. (2015)										93229	291.265	1073	862.856
Pogonomyrmex_occidentalis_EX377	Formicidae	Myrmicinae	Pogonomyrmex	occidentalis	EX377	SAMN02803927	Faircloth et al. (2015)										125464	292.948	1250	747.608
Sericomyrmex_harekuli_HPG9	Formicidae	Myrmicinae	Sericomyrmex	harekuli	HPG9	SAMN02803928	Faircloth et al. (2015)										20327	284.249	877	626.673
Stenamma_megamanni_EX368	Formicidae	Myrmicinae	Stenamma	megamanni	EX368	SAMN02803933	Faircloth et al. (2015)										119496	298.256	1166	858.686
Gasteruption_assectator_USNMENT01322227	Gasteruptiidae	Gasteruptiinae	Gasteruption	assectator	USNMENT01322227	SAMN26355885	this study	USNM	D.R. Smith	14-Aug-2016/20-Aug-2016	USA	USA: Virginia, Fairfax County, Holmes Run, 1/4 mile NE jct. Gallows Rd. & I-495, 38.83333333 N 77.2 W	18.7	100	98.4	471816	29105	311.226	1335	446.303
Gasteruption_tarsatorium_USNMENT01339671	Gasteruptiidae	Gasteruptiinae	Gasteruption	tarsatorium	USNMENT01339671	SAMN26355886	this study	USNM	D.R. Smith and O.S. Flint	16-Jun-2017/29-Jun-2017	USA	USA: Virginia, Fauquier Co., Bull Run Mts., Shurberg Home, 4566 Hogwell rd, 38.867 N 77.704 W	0.118	11.8	45.4	71402.2	3162	302.187	695	329.77
Agapostemon_tyleri_BND222	Halictidae	Halictinae	Agapostemon	tyleri	BND222	SAMN06672415	Branstetter et al. (2017)										11564	320.073	816	630.716
Augochloropsis_metallica_EX397	Halictidae	Halictinae	Augochloropsis	metallica	EX397	SAMN06672417	Branstetter et al. (2017)										38626	291.938	930	722.253
Halictus_ligatus_sayi_EX395	Halictidae	Halictinae	Halictus	ligatus_sayi	EX395	SAMN06672419	Branstetter et al. (2017)										26998	296.298	883	701.751
Sphecodes_persimilis_BND559	Halictidae	Halictinae	Sphecodes	persimilis	BND559	SAMN06672421	Branstetter et al. (2017)										11551	395.732	828	725.366
Thrinchostoma_perineti_BND1247	Halictidae	Halictinae	Thrinchostoma	perineti	BND1247	SAMN06672422	Branstetter et al. (2017)										6146	343.319	773	493.772
Dieunomia_nevadensis_BND1112	Halictidae	Nomiinae	Dieunomia	nevadensis	BND1112	SAMN06672418	Branstetter et al. (2017)										24496	308.114	937	873.721
Rophites_algirus_BND972	Halictidae	Rophitinae	Rophites	algirus	BND972	SAMN06672420	Branstetter et al. (2017)										23257	322.111	878	855.443
Helorus_ruficornis_USNMENT0653897	Heloridae		Helorus	ruficornis	USNMENT00653897	SAMN26355887	this study	USNM	D.R. Smith	23-Jun-2009/7-Jul-2009	USA	USA: West Virginia, Hardy Co., 38.51666 N 78.46666 W	3.18	100	31	2.50363e+06	142624	373.586	1768	571.557
Heterogyna_nocticola_BND1290	Heterogynaidae		Heterogyna	nocticola	BND1290	SAMN06672423	Branstetter et al. (2017)										10235	342.643	895	755.649
Heteribalia_sp_USNMENT01339673	Ibaliidae		Heteribalia	sp	USNMENT01339673	SAMN15608933	Blaimer et al. (2020)									2816272	108380	293.197	1747	532.291
Ibalia_anceps_USNMENT00653903	Ibaliidae		Ibalia	anceps	USNMENT00653903	SAMN15608816	Blaimer et al. (2020)									4.19347e+06	85950	304.575	1625	497.892
Arotes_melleus_BS_UCE_Ich301	Ichneumonidae	Acaenitinae	Arotes	melleus	BS_UCE_Ich301	SAMN25377716	this study	NMNH	J. Wenzel	2012-07-07	USA	USA: Pennsylvania, Westmoreland Co., 3 mi S. of Rector, Powdermill Run	3.26	100	12.6	3869802	44631	317.06	1474	453.584
Coleocentrus_rufus_BS_UCE_Ich379	Ichneumonidae	Acaenitinae	Coleocentrus	rufus	BS_UCE_Ich379	SAMN25377741	this study	NMNH	D. Smith	2009-04-30	USA	USA: Virginia, Fairfax County, Great Falls Mine Run	0.325	32.5	19.5	1111104	4511	357.887	688	332.022
Spliopteron_occiputale_BS_UCE_Ich313	Ichneumonidae	Acaenitinae	Spliopteron	occiputale	BS_UCE_Ich313	SAMN25377724	this study	NMNH	H. Wenzel	2012-07-07	USA	USA: Pennsylvania, Westmoreland Co., 3 mi S of Rector, Powdermill Run	36.2	100	19.2	4083324	18712	318.76	1424	434.923
Adelognathus_sp_BS_UCE_Ich181	Ichneumonidae	Adelognathinae	Adelognathus	sp	BS_UCE_Ich181	SAMN14923686	this study	NMNH	J. Sivinski	2009-06-26	USA	USA: Alagua Co., Hague dairy site C Flower Calamintha nepeta, 29˚47.326'N, 82˚24.957'W	31.1	100	52.3	5536298	70323	301.056	432	386.38
Agriotypus_armatus_BS_UCE_Ich182	Ichneumonidae	Agriotypinae	Agriotypus	armatus	BS_UCE_Ich182	SAMN14923687	this study	NMNH	L. Masner	2005-04-27	Czech Republic	Czech Republic: Chynava	3.15	100	118	413745	11308	356.26	418	427.443
Anomalon_sp_BS_UCE_Ich336B	Ichneumonidae	Anomaloninae	Anomalon	sp	BS_UCE_Ich336B	SAMN25488075	this study	NMNH	C. Tribull	2016-06-01	USA	USA: Texas, Lick Creek Park, 30.564407, -96.214294	0.907	90.7	27.7	3346160	24550	320.373	915	360.977
Barylypa_sp_BS_UCE_Ich478	Ichneumonidae	Anomaloninae	Barylypa	sp	BS_UCE_Ich478	SAMN25513494	this study	NMNH	M. Buffington	2014-08-22	USA	USA: Maine, Washington Co. Eagle Hill Institute, 44.462880, -67.936363	22.8	100	28.5	6977358	122296	342.228	1729	640.833
Clatha_sp_BS_UCE_Ich461	Ichneumonidae	Anomaloninae	Clatha	sp	BS_UCE_Ich461	SAMN25513481	this study	NMNH	Buffington & Gotzek	2016-12-15	Cambodia	Cambodia: Ratankiri Prov. Veun Sai Dist, Veun Sai-Siem NP	4.28	100	34.3	1595278	14802	284.371	1090	457.089
Erigorgus_sp_BS_UCE_Ich465	Ichneumonidae	Anomaloninae	Erigorgus	sp	BS_UCE_Ich465	SAMN25513485	this study	NMNH	S. J. Scheffer, M. L. Lewis	2008-05-29	USA	USA: Vermont, Washignton Co. Northfield, Loop Rd.	0.426	42.6	6.01	2123766	31682	276.262	1249	401.576
Heteropelma_datanae_BS_UCE_Ich479	Ichneumonidae	Anomaloninae	Heteropelma	datanae	BS_UCE_Ich479	SAMN25513495	this study	NMNH	M. Buffington	2014-08-22	USA	USA: Maine, Washignton Co. Eagle Hill Institute	4.63	100	5.43	1452816	20908	273.375	1119	460.203
Podogaster_cf_BS_UCE_Ich421	Ichneumonidae	Anomaloninae	Podogaster	cf	BS_UCE_Ich421	SAMN25419389	this study	NMNH	n/a	2008-06-28	Equador	Equador: Tinalandia	0.558	55.8	13.4	1703124	19848	271.528	653	294.335
Therion_sp_BS_UCE_Ich403	Ichneumonidae	Anomaloninae	Therion	sp	BS_UCE_Ich403	SAMN26746052	this study	NMNH	C. Tribull	2016-06-05	USA	USA: Texas, Brownwood, 31.604112,-98.944898	0.908	90.8	33.4	5260428	121287	324.804	1053	471.338
Trichomma_cf_BS_UCE_Ich452	Ichneumonidae	Anomaloninae	Trichomma	cf	BS_UCE_Ich452	SAMN25513472	this study	NMNH	Buffington & Gotzek	2016-12-15	Cambodia	Cambodia: Ratankiri Prov. Veun Sai Dist, Veun Sai-Siem NP	3.03	100	28.5	2201712	27144	302.748	1170	524.821
Ateleute_sp_BS_UCE_Ich183	Ichneumonidae	Ateleutinae	Ateleute	sp	BS_UCE_Ich183	SAMN25653101	this study	NMNH	D.C.Darling	2011-11-18	Malaysia	Malaysia: Gunung Mulu National Park	0.628	62.8	18.5	701382	13563	307.772	1081	418.79
Tamaulipeca_nsp_BS_UCE_Ich185	Ichneumonidae	Ateleutinae	Tamaulipeca	nsp	BS_UCE_Ich185	SAMN14923636	this study	NMNH	J. Cerda	7-Dec	French Guiana	French Guiana: PK35, 4˚32'663''N 52˚09'371''W	1.2	100	46.6	1760491	50911	317.35	1444	501.506
Alloplasta_superba_BS_UCE_Ich312	Ichneumonidae	Banchinae	Alloplasta	superba	BS_UCE_Ich312	SAMN25377723	this study	NMNH	J. Wenzel	2012-06-27	USA	USA: Pennsylvania, Westmoreland Co., 3 mi S. of Rector, Powdermill Run	5.52	100	<1.0	5555040	66871	318.226	1508	432.427
Cryptopimpla_quadrilineata_jocosa_BS_UCE_Ich343	Ichneumonidae	Banchinae	Cryptopimpla	quadrilineata_jocosa	BS_UCE_Ich343	SAMN25377733	this study	NMNH	H. D. Morin et al.	2014-06-15	USA	USA: Maine, Cumberland Co.	16.6	100	9.17	1221468	8609	338.139	1195	403.982
Deleboea_sp_BS_UCE_Ich186	Ichneumonidae	Banchinae	Deleboea	sp	BS_UCE_Ich186	SAMN14923685	this study	NMNH	B. Santos & B. Lassance	2015-01-20	Chile	Chile: IX, Cautin prov. Conguillio National Park	1.29	100	88.9	7177267	244707	333.542	731	491.064
Glypta_sp_BS_UCE_Ich304	Ichneumonidae	Banchinae	Glypta	sp	BS_UCE_Ich304	SAMN25377718	this study	NMNH	J. Wenzel	2012-10-12	USA	USA: Pennsylvania, Westmoreland Co., 3 mi S. of Rector, Powdermill Run	0.125	12.5	7.71	1351586	11157	286.79	1062	362.08
Leptobatopsis_sp_BS_UCE_Ich462	Ichneumonidae	Banchinae	Leptobatopsis	sp	BS_UCE_Ich462	SAMN25513482	this study	NMNH	Buffington & Gotzek	2016-12-15	Cambodia	Cambodia: Ratankiri Prov. Veun Sai Dist, Veun Sai-Siem NP	3.05	100	52	3671474	52494	301.071	1254	516.341
Meniscomorpha_sp_BS_UCE_Ich318	Ichneumonidae	Banchinae	Meniscomorpha	sp	BS_UCE_Ich318	SAMN25377728	this study	NMNH	B. Santos, M. T. Tavares et al.	2013-09-02	Brazil	Brazil: BA, Porto Seguro, Parque Nacional do Monte Pascoal	47.7	100	21.4	4674162	36795	337.745	1180	425.723
Mnioes_sp_BS_UCE_Ich500	Ichneumonidae	Banchinae	Mnioes	sp	BS_UCE_Ich500	SAMN25513510	this study	NMNH	Nearns, Swift et al.	2015-06-05	Costa Rica	Costa Rica: Heredia, Reserva Ecologica San Luis	0.781	78.1	13.5	6110436	82241	295.826	1326	462.251
Brachycyrtus_ornatus_BS_UCE_Ich187	Ichneumonidae	Brachycyrtinae	Brachycyrtus	ornatus	BS_UCE_Ich187	SAMN14923690	this study	NMNH	Foczal	2014-08-02	Germany	Germany: Bayern, Unterfranken, Karlstadt Maingestellgraben	2.89	100	20.8	774250	15430	298.329	348	413.914
Campoletis_sonorensis_BS_UCE_Ich188	Ichneumonidae	Campopleginae	Campoletis	sonorensis	BS_UCE_Ich188	SAMN14923604	this study	NMNH	B. Webb	unknown	USA	USA: lab culture	36.1	100	61.2	802070	12338	309.559	983	383.809
Casinaria_sp_BS_UCE_Ich436	Ichneumonidae	Campopleginae	Casinaria	sp	BS_UCE_Ich436	SAMN25513466	this study	NMNH	B. Santos, M. T. Tavares et al.	2013-09-02	Brazil	Brazil: BA, Porto Seguro, Parque Nacional do Monte Pascoal	0.358	35.8	21.9	3504422	58369	299.652	993	448.29
Charops_sp_BS_UCE_Ich455	Ichneumonidae	Campopleginae	Charops	sp	BS_UCE_Ich455	SAMN25513475	this study	NMNH	Buffington & Gotzek	2016-12-21	Cambodia	Cambodia: Stung Treng Prov. Sembok Dist., Sembok Village, 3km E of Mekong River	0.447	44.7	10.4	684766	4679	285.23	803	386.205
Cryptophion_inaequalipes_BS_UCE_Ich445	Ichneumonidae	Campopleginae	Cryptophion	inaequalipes	BS_UCE_Ich445	SAMN25513467	this study	NMNH	Buffington & Chamorro	2017-07-09	Nicaragua	Nicaragua: Matagalpa Dept., Selva Negra	1.41	100	25.1	2412342	33180	277.884	1087	476.44
Cymodusa_distincta_BS_UCE_Ich466	Ichneumonidae	Campopleginae	Cymodusa	distincta	BS_UCE_Ich466	SAMN25513486	this study	NMNH	S. J. Scheffer, M. L. Lewis	2008-05-29	USA	USA: Vermont, Washignton Co. Northfield, Loop Rd.	5.31	100	17.1	2227392	33592	303.669	1233	462.981
Dusona_sp_BS_UCE_Ich410	Ichneumonidae	Campopleginae	Dusona	sp	BS_UCE_Ich410	SAMN25419381	this study	NMNH	E.Gastiglioni et al.	2015-01-12	Uruguay	Uruguay: Rocha, Dom Bosco	0.623	62.3	22.9	2259640	41031	284.639	719	329.565
Melalophacharops_sp_BS_UCE_Ich449	Ichneumonidae	Campopleginae	Melalophacharops	sp	BS_UCE_Ich449	SAMN25513469	this study	NMNH	Buffington & Gotzek	2016-12-21	Cambodia	Cambodia: Stung Treng Prov. Sembok Dist., Sembok Village, Mekong River shore	3.26	100	17.1	3429460	57948	302.296	1392	578.299
Microcharops_sp_BS_UCE_Ich406	Ichneumonidae	Campopleginae	Microcharops	sp	BS_UCE_Ich406	SAMN25488101	this study	NMNH	J. A. Rafael & F. F. Xavier Filho	2014-11-16	Brazil	Brazil: AP, Oiapoque, Ramal, km-7	1.61	100	35.4	6138626	106318	321.874	1298	455.082
Phobocampe_clisiocampae_BS_UCE_Ich344	Ichneumonidae	Campopleginae	Phobocampe	clisiocampae	BS_UCE_Ich344	SAMN25377734	this study	NMNH	H. D. Morin et al.	2014-06-01	USA	USA: Maine, Cumberland Co.	0.325	32.5	31	5946116	76168	327.116	1612	506.172
Venturia_sp_BS_UCE_Ich450	Ichneumonidae	Campopleginae	Venturia	sp	BS_UCE_Ich450	SAMN25513470	this study	NMNH	Buffington & Gotzek	2016-12-21	Cambodia	Cambodia: Stung Treng Prov. Sembok Dist., Sembok Village, Mekong River shore	5.58	100	14.5	3101166	43862	312.383	1366	546.917
Xanthocampoplex_sp_BS_UCE_Ich460	Ichneumonidae	Campopleginae	Xanthocampoplex	sp	BS_UCE_Ich460	SAMN25513480	this study	NMNH	Buffington & Gotzek	2016-12-15	Cambodia	Cambodia: Ratankiri Prov. Veun Sai Dist, Veun Sai-Siem NP	27.9	100	5.67	1414582	13173	332.736	1063	453.593
Clasis_n_sp_BS_UCE_Ich189	Ichneumonidae	Claseinae	Clasis	n_sp	BS_UCE_Ich189	SAMN14923673	this study	NMNH	B. Santos & B. Lassance	2015-01-25	Chile	Chile: Araucania region, Conguillio National Park	2.82	100	26	2251760	81813	310.828	1410	523.865
Collyria_coxator_BS_UCE_Ich384	Ichneumonidae	Collyrinae	Collyria	coxator	BS_UCE_Ich384	SAMN25488087	this study	NMNH	R. J. Dvsart & D. Coutinot	1995-05-20	Turkey	Turkey: Antalya, Korkuteli	0.34	34	43.3	783794	11002	278.449	653	310.887
Eiphosoma_sp_BS_UCE_Ich190	Ichneumonidae	Cremastinae	Eiphosoma	sp	BS_UCE_Ich190	SAMN14923647	this study	NMNH	B. Santos, M. T. Tavares et al.	2013-08-12	Brazil	Brazil: BA, Porto Seguro, Parque Nacional do Monte Pascoal	26.3	100	21.9	6553299	227958	468.219	1750	862.621
Eutanygaster_sp_BS_UCE_Ich412	Ichneumonidae	Cremastinae	Eutanygaster	sp	BS_UCE_Ich412	SAMN25419383	this study	NMNH	J. Vidal, R. Ale-Rocha & G. Freitas	2006-10-20	Brazil	Brazil: AM, Manaus, Reserva Florestal Adolpho Ducke, Plato Norte/Sul	0.529	52.9	8.94	1079370	21331	269.887	781	304.42
Pristomerus_sp_BS_UCE_Ich413	Ichneumonidae	Cremastinae	Pristomerus	sp	BS_UCE_Ich413	SAMN25419384	this study	NMNH	J. Vidal, R. Ale-Rocha & G. Freitas	2022-10-06	Brazil	Brazil: AM, Manaus, Reserva Florestal Adolpho Ducke, Plato Leste/Oeste	0.371	37.1	11.6	2348016	38748	298.356	666	320.126
Trathala_n_sp_BS_UCE_Ich408	Ichneumonidae	Cremastinae	Trathala	n_sp	BS_UCE_Ich408	SAMN25419379	this study	NMNH	R.F. Monteiro et al.	14-Dec	Brazil	Brazil: RJ, Teresopolis Parque Nacional da Serra dos Orgaos	0.683	68.3	9.75	1819510	32577	273.429	833	334.309
Xiphosomella_sp_BS_UCE_Ich409	Ichneumonidae	Cremastinae	Xiphosomella	sp	BS_UCE_Ich409	SAMN25419380	this study	NMNH	R.F. Monteiro et al.	14-Dec	Brazil	Brazil: RJ, Teresopolis Parque Nacional da Serra dos Orgaos	0.821	82.1	19.2	1749936	32207	292.654	948	372.542
Agonocryptus_physocnemis_BS_UCE_Ich001	Ichneumonidae	Cryptinae	Agonocryptus	physocnemis	BS_UCE_Ich001	SAMN14923590	Supeleto et al. (2020)						1.89	100	102	499115	6102	336.049	1123	368.988
Agonocryptus_brevicauda_BS_UCE_Ich581	Ichneumonidae	Cryptinae	Agonocryptus	brevicauda	BS_UCE_Ich581	SAMN25513500	this study	NMNH	Expedition La Planète Revisitée	2015-03-25	French Guyana	French Guyana: Mitaraka massif	0.556	55.6	38.4	2183648	69931	322.902	1307	542.22
Buathra_laborator_BS_UCE_Ich019	Ichneumonidae	Cryptinae	Buathra	laborator	BS_UCE_Ich019	SAMN14923622	Supeleto et al. (2020)						4.41	100	36.7	4813910	161744	333.182	1794	597.433
Cestrus_arcuatus_BS_UCE_Ich003	Ichneumonidae	Cryptinae	Cestrus	arcuatus	BS_UCE_Ich003	SAMN14923655	Supeleto et al. (2020)						1.33	100	28.8	2061609	64732	325.541	1590	498.917
Chlorocryptus_purpuratus_BS_UCE_Ich020	Ichneumonidae	Cryptinae	Chlorocryptus	purpuratus	BS_UCE_Ich020	SAMN14923618	Supeleto et al. (2020)						2.85	100	15.3	958281	14517	287.075	1240	416.981
Digonocryptus_narratorius_BS_UCE_Ich072	Ichneumonidae	Cryptinae	Digonocryptus	narratorius	BS_UCE_Ich072	SAMN14923608	Supeleto et al. (2020)						6.48	100	7.5	872589	15039	308.896	1304	422.692
Echthrus_reluctator_BS_UCE_Ich117	Ichneumonidae	Cryptinae	Echthrus	reluctator	BS_UCE_Ich117	SAMN25377684	Supeleto et al. (2020)						5.2	100	27.6	5225854	60234	308.714	1720	509.448
Hedycryptus_rufiopetiolatus_BS_UCE_Ich023	Ichneumonidae	Cryptinae	Hedycryptus	rufiopetiolatus	BS_UCE_Ich023	SAMN14923613	Supeleto et al. (2020)						1.26	100	34.2	2660403	70672	306.744	1631	491.518
Hidryta_fusiventris_CO492	Ichneumonidae	Cryptinae	Hidryta	fusiventris	CO492	SAMN26746053	Santos et al. (2019)						0.907	90.7	1.34	985062	26857	334.51	1326	470.084
Lanugo_schlingeri_BS_UCE_Ich015	Ichneumonidae	Cryptinae	Lanugo	schlingeri	BS_UCE_Ich015	SAMN14923620	Supeleto et al. (2020)						5.66	100	62.3	1571733	54107	310.136	1594	552.407
Mansa_sp_BS_UCE_Ich105	Ichneumonidae	Cryptinae	Mansa	sp	BS_UCE_Ich105	SAMN14923609	this study	NMNH	Pongphan	2008-08-07	Thailand	Thailand: Surat Thani Khao Sok NP, Klong Mog Unit	13.8	100	26.1	2492605	46594	291.608	1404	417.469
Messatoporus_discoidalis_BS_UCE_Ich087	Ichneumonidae	Cryptinae	Messatoporus	discoidalis	BS_UCE_Ich087	SAMN14923619	Supeleto et al. (2020)						3	100	76.9	1929796	65613	316.325	1590	526.896
Nesolinoceras_laluzbrillante_BS_UCE_Ich009	Ichneumonidae	Cryptinae	Nesolinoceras	laluzbrillante	BS_UCE_Ich009	SAMN14923661	Supeleto et al. (2020)						2.21	100	40.7	1153973	23398	295.083	1399	471.071
Pachysomoides_fulvus_BS_UCE_Ich078	Ichneumonidae	Cryptinae	Pachysomoides	fulvus	BS_UCE_Ich078	SAMN14923621	Supeleto et al. (2020)						2.79	100	24.6	2662508	111909	305.694	1666	561.27
Platymystax_sp_BS_UCE_Ich107	Ichneumonidae	Cryptinae	Platymystax	sp	BS_UCE_Ich107	SAMN14923612	this study	NMNH	P. Wongchai	2007-10-21	Thailand	Thailand: Chiang Mai, Doi Phahompok NP	12.1	100	6	1443860	39965	283.007	1579	456.243
Pleolophus_basizonus_BS_UCE_Ich113	Ichneumonidae	Cryptinae	Pleolophus	basizonus	BS_UCE_Ich113	SAMN25653035	Santos et al. (2019)						0.376	37.6	14.3	821821	11886	347.939	1030	403.766
Schenkia_sp_BS_UCE_Ich110	Ichneumonidae	Cryptinae	Schenkia	sp	BS_UCE_Ich110	SAMN14923626	this study	NMNH	n/a	2003-09-15	Sweden	Sweden: Ha, Halmstad kommuh, Gardshult, Buskastycket	8	100	23	2046514	55267	296.727	1565	474.962
Stenarella_insidiator_BS_UCE_Ich059	Ichneumonidae	Cryptinae	Stenarella	insidiator	BS_UCE_Ich059	SAMN14923615	Supeleto et al. (2020)						1.77	100	69.1	5297060	108260	319.442	1768	553.941
Trychosis_exulans_BS_UCE_Ich097	Ichneumonidae	Cryptinae	Trychosis	exulans	BS_UCE_Ich097	SAMN14923628	Supeleto et al. (2020)						5.32	100	20.4	2282086	81780	319.671	1628	514.775
Absyrtus_sp_BS_UCE_Ich386	Ichneumonidae	Ctenopelmatinae	Absyrtus	sp	BS_UCE_Ich386	SAMN25419376	this study	NMNH	J. Wenzel	2012-10-12	USA	USA: Pennsylvania, Westmoreland Co., 3mi S of Rector Powdermill Run	9.88	100	45	5200606	52250	290.746	1245	410.658
Mesoleptidea_sp_BS_UCE_Ich487	Ichneumonidae	Ctenopelmatinae	Mesoleptidea	sp	BS_UCE_Ich487	SAMN25513501	this study	NMNH	B. Meierotto	2016-07-20	USA	USA: Arkansas, Two Rivers Fairbanks Northstar Burrough	14.7	100	13.4	3617516	36594	312.864	1140	461.671
Trematopygodes_rufipectus_BS_UCE_Ich345	Ichneumonidae	Ctenopelmatinae	Trematopygodes	rufipectus	BS_UCE_Ich345	SAMN25377735	Santos et al. (2021)						0.66	66	4.32	1784454	16309	309.478	1152	404.207
Trematopygus_sp_BS_UCE_Ich468	Ichneumonidae	Ctenopelmatinae	Trematopygus	sp	BS_UCE_Ich468	SAMN25513488	this study	NMNH	S. J. Scheffer, M. L. Lewis	2008-05-29	USA	USA: Vermont, Washignton Co. Northfield, Loop Rd.	0.608	60.8	11.4	599362	4716	272.213	497	284.074
Cylloceria_melancholica_BS_UCE_Ich381	Ichneumonidae	Cyllocerinae	Cylloceria	melancholica	BS_UCE_Ich381	SAMN25419375	this study	NMNH	J. Wenzel	2012-07-07	USA	USA: Pennsylvania, Westmoreland Co., 3mi S od Rector Powdermill Run	0.423	42.3	61.1	14220534	47235	293.305	588	292.716
Diacritus_muliebris_BS_UCE_Ich311	Ichneumonidae	Diacritinae	Diacritus	muliebris	BS_UCE_Ich311	SAMN25377722	this study	NMNH	J. Wenzel	2012-07-30	USA	USA: Pennsylvania, Westmoreland Co., 1 mi E of Laughlintown Furnace Run	0.342	34.2	12.9	4242244	43125	323.573	1628	458.229
Diplazon_laetatorius_BS_UCE_Ich322	Ichneumonidae	Diplazontinae	Diplazon	laetatorius	BS_UCE_Ich322	SAMN25653083	this study	NMNH	Nearns, Swift et al.	2015-05-24	Costa Rica	Costa Rica: Heredia. Res. Ecol. Bijagual de Sarapiqui	1.04	100	3.69	1098867	9176	289.914	577	328.449
Enizemum_sp_BS_UCE_Ich481	Ichneumonidae	DIplazontinae	Enizemum	sp	BS_UCE_Ich481	SAMN25513497	this study	NMNH	B. Meierotto	2016-07-20	USA	USA: Arkansas, Two Rivers Fairbanks Northstar Burrough	5.47	100	5.78	3874568	47851	297.085	1308	470.525
Homotropus_sp_BS_UCE_Ich482	Ichneumonidae	Diplazontinae	Homotropus	sp	BS_UCE_Ich482	SAMN25513498	this study	NMNH	B. Meierotto	2016-07-20	USA	USA: Arkansas, Two Rivers Fairbanks Northstar Burrough	20.6	100	4.79	2999094	31310	299.044	1113	451.83
Euceros_sp_BS_UCE_Ich191	Ichneumonidae	Eucerotinae	Euceros	sp	BS_UCE_Ich191	SAMN14923688	this study	NMNH	D. Wahl	4-Mar	USA	USA: Florida, Alachua Co., AEI Gainesville, 29º 35' 53.6"N, 82º 21' 54.8"W	4.26	100	73.2	1273655	62397	325.254	369	463.336
Hybrizon_rileyi_BS_UCE_Ich316	Ichneumonidae	Hybrizontinae	Hybrizon	rileyi	BS_UCE_Ich316	SAMN25377727	this study	NMNH	J. Wenzel	2012-07-30	USA	USA: Pennsylvania, Westmoreland Co., 1 mi E of Laughlintown Furnace Run	0.781	78.1	20.4	4979022	42658	305.825	1208	413.647
Alomya_debellator_BS_UCE_Ich201	Ichneumonidae	Ichneumoninae	Alomya	debellator	BS_UCE_Ich201	SAMN25653048	Santos et al. (2021)						0.307	30.7	10.3	7130032	186018	409.594	1981	783.667
Crytea_albitrochnaterata_BS_UCE_Ich228	Ichneumonidae	Ichneumoninae	Crytea	albitrochnaterata	BS_UCE_Ich228	SAMN25653058	this study	NMNH	Cirad	11-Jun	France	France: St. Paul, Tan Rouge	0.632	63.2	17	2648512	77567	330.894	1689	583.506
Gavrana_sp_BS_UCE_Ich203	Ichneumonidae	Ichneumoninae	Gavrana	sp	BS_UCE_Ich203	SAMN14923633	this study	NMNH	J.M. Cummings	2002-10-13	Australia	Australia: Queensland, Carnavon Nat, Park, Mt. Moffat Sect. E, branch maranoa River, nr top Moffat Cmp	3.49	100	27.4	1699774	31105	295.283	1439	454.285
Ichneumon_bucculentus_BS_UCE_Ich233	Ichneumonidae	Ichneumoninae	Ichneumon	bucculentus	BS_UCE_Ich233	SAMN25653062	this study	NMNH	P. Rousse	2015-08-14	France	France: Foret Monterfil	1.41	100	20.1	2534672	50711	350.839	1500	525.403
Linycus_exhortator_BS_UCE_Ich213	Ichneumonidae	Ichneumoninae	Linycus	exhortator	BS_UCE_Ich213	SAMN25653118	this study	NMNH	D. Wahl	1905-06-25	USA	USA: Florida, Gainesville, American Entomological Institute grounds	34.7	100	12.8	2728904	53776	345.222	1541	558.347
Liojoppa_aff_centralis_BS_UCE_Ich296	Ichneumonidae	Ichneumoninae	Liojoppa	aff_centralis	BS_UCE_Ich296	SAMN25513458	Santos et al. (2021)						4.97	100	2.72	3099768	28867	271.435	1356	404.941
Macrojoppa_bogotensis_BS_UCE_Ich263	Ichneumonidae	Ichneumoninae	Macrojoppa	bogotensis	BS_UCE_Ich263	SAMN25377700	Santos et al. (2021)						0.415	41.5	23.4	3062640	27404	304.135	1161	406.344
Phaeogenes_ss_sp_BS_UCE_Ich212	Ichneumonidae	Ichneumoninae	Phaeogenes	sp	BS_UCE_Ich212	SAMN14923676	this study	NMNH	Pitz & Lindsay	2005-07-07	USA	USA: Kentucky, Scott County	12.2	100	14.5	2578342	85591	310.627	1632	514.888
Setanta_sp_BS_UCE_Ich267	Ichneumonidae	Ichneumoninae	Setanta	sp	BS_UCE_Ich267	SAMN25377704	Santos et al. (2021)						0.167	16.7	15.4	2400544	20574	273.802	776	307.03
Stenichneumon_culpator_BS_UCE_Ich238	Ichneumonidae	Ichneumoninae	Stenichneumon	culpator	BS_UCE_Ich238	SAMN25653066	this study	NMNH	Naturalistes en lutte	2013-10-12	France	France: Notre Dame des Landes, Dom. De las Goussais	1.38	100	25	4758559	137132	360.337	1732	608.284
Trogomorpha_trogiformis_BS_UCE_Ich205	Ichneumonidae	Ichneumoninae	Trogomorpha	trogiformis	BS_UCE_Ich205	SAMN14923694	this study	NMNH	D. Wahl	22-May	USA	USA: Florida, Gainesville	3.49	100	71.1	2323109	80494	346.265	536	559.974
Vulgichneumon_sp_BS_UCE_Ich207	Ichneumonidae	Ichneumoninae	Vulgichneumon	sp	BS_UCE_Ich207	SAMN14923623	this study	NMNH	J. Law	2012-07-24	USA	USA: NY, New York, Fort Totten, Meadow	3.94	100	13.9	4502926	165766	352.991	1866	631.951
Grotea_sp_BS_UCE_Ich367	Ichneumonidae	Labeninae	Grotea	sp	BS_UCE_Ich367	SAMN25488079	this study	NMNH	R.F. Monteiro et al.	15-Aug	Brazil	Brazil: RJ, Teresopolis, Parque Nacional da Serra dos Orgaos	0.278	27.8	90.8	12124178	76797	297.231	1607	486.091
Labena_grallator_BS_UCE_Ich192	Ichneumonidae	Labeninae	Labena	grallator	BS_UCE_Ich192	SAMN14923681	this study	NMNH	J.Sivinski	2009-05-18	USA	USA: Florida, Alachua Co., Hague dairy site D, Calamintha Flower	3.1	100	64.2	3190793	106574	332.824	1688	574.584
Lycorina_fici_BS_UCE_Ich400	Ichneumonidae	Lycorininae	Lycorina	fici	BS_UCE_Ich400	SAMN25488097	this study	NMNH	B. L. Fisher	2009-04-22	Madagascar	Madagascar: Toliara, Foret de Kirindy, 15.5km 64° ENE Marofandilia	0.771	77.1	19	1588390	24786	283.526	790	355.011
Cidaphus_sp_BS_UCE_Ich385	Ichneumonidae	Mesochorinae	Cidaphus	sp	BS_UCE_Ich385	SAMN25488088	this study	NMNH	J. Wenzel	2012-07-13	USA	USA: Pennsylvania, Westmoreland Co., 3mi S of Rector Powdermill Run	0.532	53.2	62.5	4844582	63204	292.624	982	370.202
Mesochorus_sp_BS_UCE_Ich334B	Ichneumonidae	Mesochorinae	Mesochorus	sp	BS_UCE_Ich334B	SAMN25488073	this study	NMNH	C. Tribull	2016-05-11	USA	USA: Texas, College Station Lick Creek Park, 'post-oak'	1.4	100	32.4	1886464	33116	308.594	851	378.92
Triclistus_crassus_BS_UCE_Ich334B	Ichneumonidae	Metopiiae	Triclistus	crassus	BS_UCE_Ich334B	SAMN25419370	this study	NMNH	H. D. Morin et al.	2014-05-21	USA	USA: Maine, Cumberland Co.	0.269	26.9	14.1	5566976	69708	302.433	1560	432.79
Exochus_izbus_BS_UCE_Ich391	Ichneumonidae	Metopiinae	Exochus	izbus	BS_UCE_Ich391	SAMN25488093	this study	NMNH	E. Gastiglioni et al.	2015-01-12	Uruguay	Uruguay: Rocha, Dom Bosco Bosque-campo	0.818	81.8	22.6	2870884	34392	337.515	803	382.821
Metopius_sp_BS_UCE_Ich333B	Ichneumonidae	Metopiinae	Metopius	sp	BS_UCE_Ich333B	SAMN25488072	this study	NMNH	C. Tribull	2016-05-11	USA	USA: Texas, College Station Lick Creek Park, 'post-oak'	2.04	100	7.97	2038284	26422	277.785	1240	397.305
Scolomus_clypeatus_BS_UCE_Ich328	Ichneumonidae	Metopiinae	Scolomus	clypeatus	BS_UCE_Ich328	SAMN25488071	this study	NMNH	B. Santos	2015-01-18	Chile	Chile: IX, Cautin, prov. Conguilio National Park	0.15	15	10.4	923188	9729	264.66	903	316.279
Trieces_sp_BS_UCE_Ich392	Ichneumonidae	Metopiinae	Trieces	sp	BS_UCE_Ich392	SAMN25488094	this study	NMNH	E. Gastiglioni et al.	2015-01-12	Uruguay	Uruguay: Rocha, Dom Bosco Bosque-campo	2.35	100	15.6	6448532	82742	308.912	1022	423.877
Microleptes_sp_BS_UCE_Ich196	Ichneumonidae	Microleptinae	Microleptes	sp	BS_UCE_Ich196	SAMN14923689	this study	NMNH	L. Masner	2008-06-04	Taiwan	Taiwan: Pingung, Tengchih, Medium-Altitude Experiment Station	2.31	100	26.9	1404988	16004	293.238	308	373.419
Neorhacodes_brevicauda_BS_UCE_Ich441	Ichneumonidae	Neorhacodinae	Neorhacodes	brevicauda	BS_UCE_Ich441	SAMN25419402	this study	NMNH	F. Parker & D. Miller	1972-03-07	Mexico	Mexico: Michoacan, Huetomo Hgwy 15	0.07	7	6.91	330096	501	226.657	103	234.456
Klutiana_sp_BS_UCE_Ich388	Ichneumonidae	Nesomesochorinae	Klutiana	sp	BS_UCE_Ich388	SAMN25488090	this study	NMNH	R. Copeland	2010-05-22	Burundi	Burundi: Ruvubu N.P.	0.765	76.5	5.96	1146112	8054	257.892	545	281.182
Alophophion_sp_BS_UCE_Ich327	Ichneumonidae	Ophioninae	Alophophion	sp	BS_UCE_Ich327	SAMN25377732	this study	NMNH	B. Santos & B. Lassance	2015-01-25	Chile	Chile: IX, Cautin prov. Conguillio National Park	1.65	100	26.1	4772042	49446	325.828	1389	480.596
Dicamptus_sp_BS_UCE_Ich454	Ichneumonidae	Ophioninae	Dicamptus	sp	BS_UCE_Ich454	SAMN25513474	this study	NMNH	Buffington & Gotzek	2016-12-21	Cambodia	Cambodia: Stung Treng Prov. Sembok Dist., Sembok Village, Mekong River shore	8.95	100	36.2	1226832	5783	300.3	872	419.18
Enicospilus_sp_BS_UCE_Ich570	Ichneumonidae	Ophioninae	Enicospilus	sp	BS_UCE_Ich570	SAMN25513524	this study	NMNH	J. Wenzel	2012-10-31	USA	USA: Pennsylvania, Westmoreland Co., 3mi S of Rector Powdermill Run	1.11	100	24.4	3209880	20672	299.323	803	340.374
Ophion_sp_BS_UCE_Ich571	Ichneumonidae	Ophioninae	Ophion	sp	BS_UCE_Ich571	SAMN25513525	this study	NMNH	J. Wenzel	2012-07-30	USA	USA: Pennsylvania, Westmoreland Co., 1mi E of Laughlingtown Furnace Run	2.62	100	22.8	2495124	28367	316.76	964	406.336
Skiapus_coalescens_BS_UCE_Ich463	Ichneumonidae	Ophioninae	Skiapus	coalescens	BS_UCE_Ich463	SAMN25513483	this study	NMNH	M. Buffington & S. van Noort	2017-03-20	Mozambique	Mozambique: Sofala Province, Gorongosa NP	31.7	100	42.7	8120290	137302	338.852	1643	645.866
Thyreodon_sp_BS_UCE_Ich383	Ichneumonidae	Ophioninae	Thyreodon	sp	BS_UCE_Ich383	SAMN25488086	this study	NMNH	C. Tribull	2016-04-08	USA	USA: Texas, Center for Biological Field Studies (Sam Houston State University), -30.750314, -95.475397	1.59	100	11.6	337298	1139	251.651	313	266.872
Aperileptus_sp_BS_UCE_Ich495	Ichneumonidae	Orthocentrinae	Aperileptus	sp	BS_UCE_Ich495	SAMN25513507	this study	NMNH	B. Meierotto	2016-07-06	USA	USA: Arkansas, Two Rivers Fairbanks Northstar Burrough	2.79	100	50.6	2658566	35005	282.128	1277	461.298
Eusterinx_oligomera_BS_UCE_Ich348	Ichneumonidae	Orthocentrinae	Eusterinx	oligomera	BS_UCE_Ich348	SAMN25377736	this study	NMNH	H. D. Morin et al.	2014-06-05	USA	USA: Maine, Cumberland Co.	0.66	66	13.7	892304	4923	327.921	1128	382.652
Helictes_sp_BS_UCE_Ich324	Ichneumonidae	Orthocentrinae	Helictes	sp	BS_UCE_Ich324	SAMN25377731	this study	NMNH	n/a	1905-06-20	Chile	Chile: Los Lagos, Valdivia	0.74	74	18	3369972	36027	292.35	1602	511.68
Megastylus_sp_BS_UCE_Ich475	Ichneumonidae	Orthocentrinae	Megastylus	sp	BS_UCE_Ich475	SAMN25513491	this study	NMNH	E. Castiglioni et al.	2015-06-10	Uruguay	Uruguay: Rocha	1.28	100	3.02	928082	7582	280.48	1023	382.392
Orthocentrus_sp_BS_UCE_Ich306	Ichneumonidae	Orthocentrinae	Orthocentrus	sp	BS_UCE_Ich306	SAMN25653081	Santos et al. (2021)						0.876	87.6	13.3	2757098	58059	385.676	1459	517.943
Proclitus_fulvicornis_BS_UCE_Ich355	Ichneumonidae	Orthocentrinae	Proclitus	fulvicornis	BS_UCE_Ich355	SAMN25419374	this study	NMNH	H. D. Morin et al.	2014-06-01	USA	USA: Maine, Cumberland Co.	0.067	6.7	12.5	6115370	73985	273.774	1018	366.579
Stenomacrus_sp_BS_UCE_Ich499	Ichneumonidae	Orthocentrinae	Stenomacrus	sp	BS_UCE_Ich499	SAMN25513509	this study	NMNH	Nearns, Swift et al.	2015-06-05	Costa Rica	Costa Rica: Heredia, Reserva Ecologica San Luis	0.664	66.4	29.9	5066174	87383	300.363	1565	521.817
Oxytorus_sp_BS_UCE_Ich366	Ichneumonidae	Oxytorinae	Oxytorus	sp	BS_UCE_Ich366	SAMN25488078	this study	NMNH	R.F. Monteiro et al.	15-Feb	Brazil	Brazil: RJ, Teresopolis, Parque Nacional da Serra dos Orgaos	0.364	36.4	24.4	1729328	25263	277.63	801	347.712
Astrenis_sp_BS_UCE_Ich443	Ichneumonidae	Phrudinae	Astrenis	sp	BS_UCE_Ich443	SAMN25419403	this study	NMNH	unknown	unknown	USA	USA: missing	0.146	14.6	21.8	3150328	28178	281.088	910	302.574
Acrolyta_sp_BS_UCE_Ich122	Ichneumonidae	Phygadeuontinae	Acrolyta	sp	BS_UCE_Ich122	SAMN25653120	this study	NMNH	J. Sivinski	2009-05-26	USA	USA: Massachusetts, Springfield	2.06	100	23.7	1195686	37852	335.484	1011	461.738
Atractodes_sp_BS_UCE_Ich154	Ichneumonidae	Phygadeuontinae	Atractodes	sp	BS_UCE_Ich154	SAMN25377687	Santos et al. (2021)						0.407	40.7	11.5	4396574	45938	323.997	1667	548.994
Chirotica_sp_BS_UCE_Ich476	Ichneumonidae	Phygadeuontinae	Chirotica	sp	BS_UCE_Ich476	SAMN25513492	this study	NMNH	Buffington & Gotzek	2016-12-21	Cambodia	Cambodia: Stung Treng Prov. Sembok Dist. Sembok Village	0.512	51.2	2.43	702022	3608	255.557	595	293.697
Endasys_sp_BS_UCE_Ich131	Ichneumonidae	Phygadeuontinae	Endasys	sp	BS_UCE_Ich131	SAMN14923692	this study	NMNH	D. Wahl	1905-06-25	USA	USA: Florida, Gainesville, American Entomological Institute grounds	11.5	100	44.8	3723423	140859	330.651	739	498.258
Ethelurgus_nigriventris_BS_UCE_Ich165	Ichneumonidae	Phygadeuontinae	Ethelurgus	nigriventris	BS_UCE_Ich165	SAMN25377747	this study	NMNH	n/a	1980-06-20	USA	USA: California, Yolo Co.	0.268	26.8	38.6	6629974	11199	305.656	713	270.128
Gelis_sp_BS_UCE_Ich134	Ichneumonidae	Phygadeuontinae	Gelis	sp	BS_UCE_Ich134	SAMN14923625	this study	NMNH	J. Wenzel	2012-07-30	USA	USA: Pennsylvania, Westmoreland Co., 3 mi. S of Rector, Powdermill Run	22.7	100	28.6	2061603	9743	270.408	549	283.77
Gnypetomorpha_sp_BS_UCE_Ich166	Ichneumonidae	Phygadeuontinae	Gnypetomorpha	sp	BS_UCE_Ich166	SAMN25377748	this study	NMNH	n/a	21-Jul	USA	USA: n/a	0.284	28.4	53.5	3092508	42032	310.052	1425	435.311
Phygadeuon_sp_BS_UCE_Ich140	Ichneumonidae	Phygadeuontinae	Phygadeuon	sp	BS_UCE_Ich140	SAMN14923698	this study	NMNH	D. Wahl	22-May	USA	USA: Florida, Gainesville	13.2	100	18.9	1140901	27539	299.866	388	413.722
Pygocryptus_erugatus_BS_UCE_Ich139	Ichneumonidae	Phygadeuontinae	Pygocryptus	erugatus	BS_UCE_Ich139	SAMN14923624	this study	NMNH	J. Wenzel	2012-10-31	USA	USA: Pennsylvania, Westmoreland Co., 1 mi E. of Laughlintown, Furnace Run	15.8	100	34.4	1169151	18366	427.187	1394	443.216
Rothneyia_sp_BS_UCE_Ich458	Ichneumonidae	Phygadeuontinae	Rothneyia	sp	BS_UCE_Ich458	SAMN25513478	Santos et al. (2021)						0.871	87.1	14.9	3217102	36195	309.673	1525	561.527
Acrotaphus_wiltii_BS_UCE_Ich319	Ichneumonidae	Pimplinae	Acrotaphus	wiltii	BS_UCE_Ich319	SAMN25377729	this study	NMNH	B.F. Santos	2013-09-02	Brazil	Brazil: BA, Porto Seguro, Parque Nacional do Monte Pascoal	0.571	57.1	17.2	2419314	21868	315.311	1421	431.49
Calliephialtes_ferrugineus_BS_UCE_Ich375	Ichneumonidae	Pimplinae	Calliephialtes	ferruginous	BS_UCE_Ich375	SAMN25419373	this study	NMNH	Buffington & Gates	2010-04-19	USA	USA: Florida, Monroe Co., Key Largo Dagny Johnson Key Largo Hammock Botanical Sate Park	0.459	45.9	28	2945754	10538	260.501	729	281.652
Dolichomitus_sp_BS_UCE_Ich308	Ichneumonidae	Pimplinae	Dolichomitus	sp	BS_UCE_Ich308	SAMN25377720	this study	NMNH	J. Wenzel	2012-07-30	USA	USA: Pennsylvania, Westmoreland Co., 1 mi E of Laughlintown Furnace Run	3.23	100	16	5560386	22484	342.328	1479	442.072
Echthromorpha_agrestoria_BS_UCE_Ich335	Ichneumonidae	Pimplinae	Echthromorpha	agrestoria	BS_UCE_Ich335	SAMN25488074	this study	NMNH	R. Coperland	2008-07-30	Kenya	Kenya: Coast Prov. Tsavo West NP	2.59	100	10.9	2017150	21500	285.601	953	340.028
Ephialtes_sp_BS_UCE_Ich584	Ichneumonidae	Pimplinae	Ephialtes	sp	BS_UCE_Ich584	SAMN25538037	this study	NMNH	SEL Hym Unit	2007-07-07	USA	USA: Maryland, Calvert Co., American Chestnut Land Trust, Warroir's Rest Sanctuary	20.2	100	14.1	2133538	22780	309.7	1316	453.926
Lissopimpla_sp_BS_UCE_Ich448	Ichneumonidae	Pimplinae	Lissopimpla	sp	BS_UCE_Ich448	SAMN25513468	this study	NMNH	Buffington & Gotzek	2016-12-21	Cambodia	Cambodia: Stung Treng Prov. Sembok Dist., Sembok Village, 3km E of Mekong River	32.9	100	35.1	5085696	49674	294.121	1367	518.763
Neotheronia_sp_BS_UCE_Ich317	Ichneumonidae	Pimplinae	Neotheronia	sp	BS_UCE_Ich317	SAMN26746054	this study	NMNH	B. Santos, M. T. Tavares et al.	2013-09-02	Brazil	Brazil: BA. Porto Seguro, Parque Nacional do Monte Pascoal	5.44	100	16	5765656	93829	322.475	839	445.652
Pimpla_aequalis_BS_UCE_Ich198	Ichneumonidae	Pimplinae	Pimpla	aequalis	BS_UCE_Ich198	SAMN14923683	this study	NMNH	J. Wenzel	2012-08-18	USA	USA: Pennsylvania, Westmoreland Co., 1 mi E. of Laughlintown, Furnace Run	4.26	100	33.6	1646537	40079	308.439	1391	460.029
Theronia_sp_BS_UCE_Ich435	Ichneumonidae	Pimplinae	Theronia	sp	BS_UCE_Ich435	SAMN25513465	this study	NMNH	J. Wenzel	2012-07-13	USA	USA: Pennsylvania, Westmoreland Co. 3mi S of Rector Powdermill Run	50	100	27.2	19547438	220817	361.804	1584	634.485
Zaglyptus_varipes_BS_UCE_Ich349	Ichneumonidae	Pimplinae	Zaglyptus	varipes	BS_UCE_Ich349	SAMN25419371	this study	NMNH	H. D. Morin et al.	2014-06-05	USA	USA: Maine, Cumberland Co.	0.197	19.7	20.6	15859658	248092	336.477	1855	581.323
Neoxorides_caryae_BS_UCE_Ich376	Ichneumonidae	Poemeniinae	Neoxorides	caryae	BS_UCE_Ich376	SAMN25377739	Santos et al. (2021)						3.77	100	39.4	6233466	83784	335.471	1606	523.663
Megarhyssa_atrata_BS_UCE_Ich310	Ichneumonidae	Rhyssinae	Megarhyssa	atrata	BS_UCE_Ich310	SAMN25653082	this study	NMNH	J. Wenzel	2012-07-30	USA	USA: Pennsylvania, Westmoreland Co., 1 mi E of Laughlintown Furnace Run	5.52	100	25.4	2955075	40958	325.283	1389	488.285
Rhyssella_nitida_BS_UCE_Ich378	Ichneumonidae	Rhyssinae	Rhyssella	nitida	BS_UCE_Ich378	SAMN25377740	this study	NMNH	D. Smith	2009-04-30	USA	USA: Virginia, Fairfax County, Turkey Run Gulch	0.364	36.4	19	8880148	86520	305.116	1355	434.855
Erythrodolius_sp_BS_UCE_Ich397	Ichneumonidae	Sisyrostolinae	Erythrodolius	sp	BS_UCE_Ich397	SAMN25488096	this study	NMNH	M. Irwin, R. Harin'Hala	2005-08-25	Madagascar	Madagascar: Fianarantsoa Ranomafana National Park	1.27	100	10.2	2463730	38090	294.175	770	338.653
Stilbops_vetulus_BS_UCE_Ich423	Ichneumonidae	Stilbopinae	Stilbops	vetulus	BS_UCE_Ich423	SAMN25419391	this study	NMNH	Pierre-Alexis Rault	2014-06-04	France	France: Vidauban	0.16	16	8.85	1246494	9119	262.779	427	261.342
Allophrys_n_sp_BS_UCE_Ich339	Ichneumonidae	Tersilochinae	Allophrys	n_sp	BS_UCE_Ich339	SAMN25488076	this study	NMNH	R. Copeland	2010-04-23	Burundi	Burundi: Kibira N.P.	0.566	56.6	11	1130248	13754	290.531	443	285.149
Barycnemis_sp_BS_UCE_Ich489	Ichneumonidae	Tersilochinae	Barycnemis	sp	BS_UCE_Ich489	SAMN25513503	this study	NMNH	B. Meierotto	2016-07-20	USA	USA: Arkansas, Two Rivers Fairbanks Northstar Burrough	4.1	100	32.4	2618258	33937	310.068	1117	488.563
Atopotrophus_bucephalus_BS_UCE_Ich434	Ichneumonidae	Tryphoninae	Atopotrophus	bucephalus	BS_UCE_Ich434	SAMN25513464	this study	NMNH	J. Wenzel	2012-07-07	USA	USA: Pennsylvania, Westmoreland Co. 1mi E of Laughlintown	1.51	100	14.2	6374038	104838	316.248	1216	494.692
Excavarus_annulipes_BS_UCE_Ich382	Ichneumonidae	Tryphoninae	Excavarus	annulipes	BS_UCE_Ich382	SAMN25488085	this study	NMNH	J. Wenzel	2012-06-27	USA	USA: Pennsylvania, Westmoreland Co., 3mi S od Rector Powdermill Run	20.9	100	35	5584680	76943	305.52	1305	441.206
Netelia_sp_BS_UCE_Ich199	Ichneumonidae	Tryphoninae	Netelia	sp	BS_UCE_Ich199	SAMN14923682	this study	NMNH	J. Wenzel	2012-08-18	USA	USA: Pennsylvania, Westmoreland Co., 1 mi E. of Laughlintown, Furnace Run	9.08	100	62.2	2643237	63637	315.61	1477	492.552
Oedemopsis_sp_BS_UCE_Ich352	Ichneumonidae	Tryphoninae	Oedemopsis	sp	BS_UCE_Ich352	SAMN25377737	this study	NMNH	B. F. Santos et al.	2014-07-29	Peru	Peru: CU, Villa Carmen Biological Station	1.96	100	<1.0	3126914	40764	295.125	1146	342.987
Phytodietus_pleuralis_BS_UCE_Ich315	Ichneumonidae	Tryphoninae	Phytodietus	pleuralis	BS_UCE_Ich315	SAMN25377726	Santos et al. (2021)						1.35	100	11	6312704	78652	346.408	1581	494.38
Polyblastus_sp_BS_UCE_Ich488	Ichneumonidae	Tryphoninae	Polyblastus	sp	BS_UCE_Ich488	SAMN25513502	this study	NMNH	B. Meierotto	2016-07-20	USA	USA: Arkansas, Two Rivers Fairbanks Northstar Burrough	2.81	100	22.5	6917526	120872	307.352	1539	548.678
Odontocolon_albotibiale_BS_UCE_Ich200	Ichneumonidae	Xoridinae	Odontocolon	albotibiale	BS_UCE_Ich200	SAMN25377692	Santos et al. (2021)						0.778	77.8	30.2	6008216	94760	341.684	1770	562.032
Xorides_sp_BS_UCE_Ich309	Ichneumonidae	Xoridinae	Xorides	sp	BS_UCE_Ich309	SAMN25377721	this study	NMNH	C. Sevilla	2013-07-27	Costa Rica	Costa Rica: Osa Peninsula	1.94	100	8.01	6635326	38577	367.142	1580	517.12
Ismarus_sp_USNMENT01197715	Ismaridae		Ismarus	sp	USNMENT01197715	SAMN26355888	this study	FSCA	P. Marsh	1978-03-01	Peru	Peru: San Jeronimo	0.149	14.9	7.9	1.90432e+06	57175	379.092	332	267.611
Janzenella_innupta_OSUC264384	Janzenellidae		Janzenella	innupta	OSUC264384	SAMN26355889	this study	FSCA	Janzen	31-Jan-1987/21-Feb-1987	Costa Rica	Costa Rica: Guanacaste, Santa Rosa National Park	0.053	5.3	23.8	716362	33745	295.302	1251	364.295
Leucospis_affinis_USNMENT01322176	Leucospidae		Leucospis	affinis	USNMENT01322176	SAMN26355891	this study	USNM	D.R. Smith	3-Jun-2016/20-Jun-2016	USA	USA: Virginia, Prince William County, Bull Run Mt. Conservancy, 38.82473333 N 77.68936667 W	23	100	64.6	433035	14221	318.304	1612	431.958
Polistomorpha_fasciata_JRAS07624_0301	Leucospidae		Polistomorpha	fasciata	JRAS07624_0301	SAMN26355890	this study*	CBGP	Société Entomologique Antilles Guyane	31-May-2009	French Guiana	French Guiana: Montagne des Chevaux, RN2 Pk23	8.18	50	n.m.	97829	1744	504.214	860	589.108
Paramblynotus_virginianus_USNMENT01339638	Liopteridae	Mayrellinae	Paramblynotus	virginianus	USNMENT01339638	SAMN15608821	Blaimer et al. (2020)									1.25562e+06	57221	318.842	1422	419.159
Pseudibalia_sp_USNMENT01339677	Liopteridae	Mayrellinae	Pseudibalia	sp	USNMENT01339677	SAMN15608935	Blaimer et al. (2020)									1.77486e+06	16413	293.562	894	349.848
Oberthuerella_lenticularis_USNMENT01322285	Liopteridae	Oberthuerellinae	Oberthuerella	lenticularis	USNMENT01322285	SAMN15608872	Blaimer et al. (2020)									493649	12687	324.152	1125	442.57
Dioxys_pomonae_BND1152	Megachilidae	Megachilinae	Dioxys	pomonae	BND1152	SAMN06672430	Branstetter et al. (2017)										8692	359.203	827	814.086
Heriades_leavitti_EX394	Megachilidae	Megachilinae	Heriades	leavitti	EX394	SAMN06672431	Branstetter et al. (2017)										29971	311.908	939	955.852
Lithurgus_pullatus_BND1030	Megachilidae	Megachilinae	Lithurgus	pullatus	BND1030	SAMN06672432	Branstetter et al. (2017)										7577	362.538	868	831.107
Megichile_exilis_EX393	Megachilidae	Megachilinae	Megichile	exilis	EX393	SAMN06672433	Branstetter et al. (2017)										15014	301.279	900	747.889
Trachusa_larreae_BND1144	Megachilidae	Megachilinae	Trachusa	larreae	BND1144	SAMN06672435	Branstetter et al. (2017)										29276	316.094	959	933.903
Pararhophites_orobinus_BND1424	Megachilidae	Pararhophitinae	Pararhophites	orobinus	BND1424	SAMN06672434	Branstetter et al. (2017)										49428	299.898	961	887.522
Megalyridae_sp_USNMENT01339662	Megalyridae		Megalyridae	sp	USNMENT01339662	SAMN26355892	this study	CASC	B. Fisher	unknown	Madagascar	Madagascar: MG-45A-21	0.737	73.7	80.6	1721501	51067	319.175	1138	401.128
Lagynodes_crassicornis_PSUC_FEM13564	Megaspilidae	Lagynodinae	Lagynodes	crassicornis	PSUC_FEM13564	SAMN26355898	this study	PSUC	Lindsay & Edelen	1-Jul-2005/7-Jul-2005	USA	USA: Kentucky, Scott Co. 234 Finnel Pike, MT 1, 38.2846 N 84.4515 W	0.316	31.6	1.66	816864	43425	349.394	1334	456.151
Conostigmus_fasciatipennis_NCSU43309	Megaspilidae	Megasplilinae	Conostigmus	fasciatipennis	NCSU43309	SAMN26355894	this study	PSUC	Swedish Malaise Trap Project, Swedish Museum of Natural History	1-Aug-2003/18-Aug-2003	Sweden	Sweden: Vb, Vindelns kommun, Kulbaeckslidens foersoekspark, Kulbaecken, meadow, birch wood on fine alluvial sediments, (=coll. event ID 191) (=TrapID 54), 64.19021 N 19.6057 E	0.667	66.7	0.364	1738926	82163	334.461	1590	485.819
Conostigmus_crassicornis_PSUC_FEM13461	Megaspilidae	Megasplilinae	Conostigmus	crassicornis	PSUC_FEM13461	SAMN26355895	this study	PSUC	Swedish Malaise Trap Project, Swedish Museum of Natural History	30-Sep-2003/24-Oct-2003	Sweden	Sweden: Hr, Haerejdalsens kommun, Saenfjaellet, Nyvallens faebod, Alpine birch and spruce wood (=Trap ID 42) (=coll.event ID 647), 62.31668 N 13.56855 E	2.25	225	22.7	482212	15340	410.416	1032	451.791
Conostigmus_abdominalis_PSUC_FEM17567	Megaspilidae	Megasplilinae	Conostigmus	abdominalis	PSUC_FEM17567	SAMN26355900	this study	PSUC	Swedish Malaise Trap Project, Swedish Museum of Natural History	18-Aug-2003/1-Sep-2003	Sweden	Sweden: Vb, Vindelns kommun, Svartbergets, foersoekspark, Kulbaecken meadow, birch wood on fine alluvial sediments (=TrapID 54) (=coll. event ID 192), 64.19021 N 19.6057 E	0.995	99.5	5.44	1.55743e+06	88626	346.631	1646	590.226
Creator_spissicornis_PSUC_FEM13530	Megaspilidae	Megasplilinae	Creator	spissicornis	PSUC_FEM13530	SAMN26355896	this study	PSUC	Swedish Malaise Trap Project, Swedish Museum of Natural History	19-Jul-2005/18-Aug-2005	Sweden	Sweden: Up, Norrfaelje kommun, Svartloega, Matkrok, Maritime deciduous wood (=TrapID 26) (=coll.eventID 1692) , 59.56945 N 19.053 E	1.44	100.8	1.22	977692	51165	339.588	1219	417.397
Dendrocerus_aphidum_NCSU0016853	Megaspilidae	Megasplilinae	Dendrocerus	aphidum	NCSU0016853	SAMN26355893	this study	CNCI	A. van Harten	29-Mar-2005/6-Apr-2005	United Arab Emirates	United Arab Emirates: Sharjah Desert Park, 25.17 N 55.42 E	0.188	18.8	23.5	1581447	62286	297.563	1442	444.775
Dendrocerus_mexicali_PSUC_FEM86151	Megaspilidae	Megasplilinae	Dendrocerus	mexicali	PSUC_FEM86151	SAMN26355901	this study	UCFC	B. Pace-Aldana and A. Peterson	2007-01-03	USA	USA: Florida, Polk Co. Tiger Crk. Preserve, Babson Pk. NE of Plundstein Rd., 27.81 N 81.48361 W	0.334	33.4	33.1	1717646	64129	313.196	1210	455.725
Dendrocerus_acrossopteryx_UCFC0028895	Megaspilidae	Megasplilinae	Dendrocerus	acrossopteryx	UCFC0028895	SAMN26355902	this study	UCFC	P. Russel and S. Fullerton	1999-05-11	USA	USA: Florida, UCF, Orange Co. Orlando , Pond Pine Comm. Dahoon	0.236	23.6	13.2	2.04322e+06	100470	314.805	1546	526.893
Holophleps_sp_PSUC_FEM146688	Megaspilidae	Megasplilinae	Holophleps	sp	PSUC_FEM146688	SAMN26355899	this study	CNCI	M.E. Irwin, F.D. Parker	8-May-2003/9-May-2003	Australia	Australia: Western Australia, Mt Augustus Nat Park, Big Gum Grove, Warrarla, 24.33 S 116.87833 E	0.082	8.2	45.2	2.24765e+06	171914	355.906	1810	687.549
Megaspilus_armatus_PSUC_FEM13531	Megaspilidae	Megasplilinae	Megaspilus	armatus	PSUC_FEM13531	SAMN26355897	this study	PSUC	K. Pitz	7-Jun-2005/14-Jun-2005	USA	USA: Kentucky, Franklin Co. Cove Springs Park, MT1, 38.21963 N 84.85541 W	1.51	105.7	10.9	235329	6831	325.416	768	364.831
Bootanomyia_stigmatizans_GDEL03057_0101	Megastigmidae		Bootanomyia	stigmatizans	GDEL03057_0101	SAMN26355904	this study*	CBGP	G. Delvare	10-Apr-2007	France	France: Olmi-Cappela	28.2	50	n.m.	99054	2077	388.416	773	468.559
Chromeurytoma_sp_ANIC00037_0189	Megastigmidae		Chromeurytoma	sp	ANIC00037_0189	SAMN26355903	this study*	CBGP	R.J. Adair	27-Sep-1992	Australia	Australia: Wollombi	16	100	n.m.	63352	1716	346.664	728	396.585
Megastigmus_transvaalensis_USNMENT01322090	Megastigmidae		Megastigmus	transvaalensis	USNMENT01322090	SAMN26355905	this study	USNM	G. Wheeler	1998-07-10	USA	USA: Florida, Pinellas County, Clearwater St11, 27.89553 N 82.72425 W	4.04	100	44.1	1.68242e+06	69741	296.569	1496	384.664
Capicola_richtersveldensis_BND941	Melittidae	Dasypodainae	Capicola	richtersveldensis	BND941	SAMN06672437	Branstetter et al. (2017)										11718	329.302	900	862.234
Dasypoda_visnaga_BND977	Melittidae	Dasypodainae	Dasypoda	visnaga	BND977	SAMN06672438	Branstetter et al. (2017)										15669	317.718	933	922.566
Meganomia_binghami_BND1026	Melittidae	Meganomiinae	Meganomia	binghami	BND1026	SAMN06672440	Branstetter et al. (2017)										3004	403.168	766	611.268
Macropis_europaea_BND980	Melittidae	Melittinae	Macropis	europaea	BND980	SAMN06672439	Branstetter et al. (2017)										4230	397.102	843	704.473
Melitta_arrogans_BND943	Melittidae	Melittinae	Melitta	arrogans	BND943	SAMN06672441	Branstetter et al. (2017)										7071	397.666	833	703.713
Monomachus_sp_USNMENT01322359	Monomachidae		Monomachus	sp	USNMENT01322359	SAMN26355906	this study	USNM	B. Brown and D. Feener	28-Feb-1992/4-Mar-1992	Peru	Peru: Madre de Dios, Zona Reserva Manu, Pakitza, 11.95 S 71.28333 W	2.48	198.4	10.9	3284144	36530	359.188	1003	360.92
Dasylabris_sp_EX559	Mutillidae	Dasylabrinae	Dasylabris	sp	EX559	SAMN06672442	Branstetter et al. (2017)										33138	334.427	912	814.558
Ephuta_rufisquamis_EX573	Mutillidae	Mutillinae	Ephuta	rufisquamis	EX573	SAMN06672444	Branstetter et al. (2017)										28848	309.532	912	746.467
Mutilla_sp_EX563	Mutillidae	Mutillinae	Mutilla	sp	EX563	SAMN06672445	Branstetter et al. (2017)										80489	299.766	1047	813.253
Odontomutilla_sp_EX556	Mutillidae	Mutillinae	Odontomutilla	sp	EX556	SAMN06672446	Branstetter et al. (2017)										25160	308.228	924	887.807
Trogaspidia_sp_EX574	Mutillidae	Mutillinae	Trogaspidia	sp	EX574	SAMN06672450	Branstetter et al. (2017)										73208	316.692	1046	846.113
Rhopalomutilla_sp_EX564	Mutillidae	Rhopalomutillinae	Rhopalomutilla	sp	EX564	SAMN06672447	Branstetter et al. (2017)										8612	327.99	887	702.586
Dasymutilla_sackenii_EX569	Mutillidae	Sphaeropthalminae	Dasymutilla	sackenii	EX569	SAMN06672443	Branstetter et al. (2017)										6156	375.963	817	716.362
Sphaeropthalma_orestes_EX436	Mutillidae	Sphaeropthalminae	Sphaeropthalma	orestes	EX436	SAMN06672449	Branstetter et al. (2017)										29738	330.499	896	924.185
Smicromyrmilla_sp_EX567	Mutillidae	Ticoplinae	Smicromyrmilla	sp	EX567	SAMN06672448	Branstetter et al. (2017)										17868	314.691	859	771.485
Anagrus_sp_USNMENT01322527	Mymaridae		Anagrus	sp	USNMENT01322527	SAMN26355909	this study	USNM	B. Cebulski	1994-08-01	USA	USA: Michigan, Alger County, Kingston Lake area	0.05	<5.0	18.3	2.17542e+06	95595	301.107	993	417.486
Cnecomymar_sp_USNMENT01322528	Mymaridae		Cnecomymar	sp	USNMENT01322528	SAMN26355910	this study	USNM	D.R. Smith	12-Sept-1990/28-Sept-1990	USA	USA: Victoria, Clark Co., U. Va. Blandy Exp. Farm, 2 mil. S Boyce	0.083	<5.0	20	1.82825e+06	78666	297.937	437	289.689
Cosmocomoidea_morrilli_USNMENT01322077	Mymaridae		Cosmocomoidea	morrilli	USNMENT01322077	SAMN26355907	this study	USNM	D. Morgan	2000-07-20	USA	USA: California, Riverside County , Riverside, UCR Quarantine	0.275	17.875	6.11	4.43822e+06	102868	294.916	721	340.513
Erythmelus_sp2_USNMENT01339651	Mymaridae		Erythmelus	sp2	USNMENT01339651	SAMN26355911	this study	USNM	S.V.Rajakulendran	2-Jul-1994/12-Jul-1994	USA	USA: Texas, Grimers Co., College Station	0.05	<5.0	11.4	3.47453e+06	123138	279.083	642	325.553
Polynema_near_needhami_USNMENT01322078	Mymaridae		Polynema	near_needhami	USNMENT01322078	SAMN26355908	this study	USNM	B. Cebulski	2005-08-01	USA	USA: Michigan, Alger County, Kingston Lake Area	0.064	4.16	3.94	2.67447e+06	42651	290.106	483	273.184
Mymaromma_anomalum_JRAS07601_0189	Mymarommatidae		Mymaromma	anomalum	JRAS07601_0189	SAMN10232746	Cruaud et al. (2019)									188600	2427	416.451	408	707.885
Myrmosa_sp_EX575	Myrmosidae		Myrmosa	sp	EX575	SAMN06672451	Branstetter et al. (2017)										18091	321.288	872	461.338
Neuroscelio_doddi_OSUC_0147252	Neuroscelionidae		Neuroscelio	doddi	OSUC 0147252	SAMN26355912	this study	USNM	N. Power	7-Feb-1998/13-Feb-1998	Australia	Australia: Queensland, Mount Glorious, 27.33166667 S 152.75805556 E	0.774	50.31	4.62	473027	6081	242.712	331	254.242
Nixonia_watshami_USNMENT01109338	Nixonidae		Nixonia	watshami	USNMENT01109338	SAMN26355913	this study	USNM	P. Forchhammer	14-Apr-2005/21-Apr-2017	Botswana	Botswana: Serowe, 22.3833 S 26.7167 E	0.176	17.6	46.4	1.95671e+06	95525	297.472	1785	471.236
Ormyrus_sp1_USNMENT01322082	Ormyridae		Ormyrus	sp1	USNMENT01322082	SAMN26355915	this study	USNM	D.R. Smith	16-Jun-2000/29-Jun-2000	USA	USA: West Virginia, Hardy County, 3 mile NE Mathias, 38.91666667 N 78.81666667 W	7.4	100	43.6	1140090	70924	310.402	1730	468.038
Ormyrus_salmanticus_JRAS06480_1789	Ormyridae		Ormyrus	salmanticus	JRAS06480_1789	SAMN26355914	this study*	CBGP	A. Cruaud & J.Y. Rasplus	8-Aug-2015	France	France: Propriano beach	40.8	100	n.m.	168332	5849	414.931	814	566.301
Orussus_terminalis_USNMENT01339620	Orussidae		Orussus	terminalis	USNMENT01339620	SAMN26355916	this study	USNM	R. Hoeffner	2013-06-26	USA	USA: Pennsylvania, Susquahanna Co., Kingsley, 41.73494 N 75.74566 W	0.071	7.1	27.8	396898	11869	282.856	1473	407.745
Orussus_minutus_USNMENT01339621	Orussidae		Orussus	minutus	USNMENT01339621	SAMN26355917	this study	USNM	D.R. Smith	2-Apr-2017/8-Apr-2017	USA	USA: Virginia, Holmes Run, 38.91666 N 77.15666 W	<0.05	<5.0	25.5	1.53402e+06	68760	282.908	1770	430.398
Onycholyda_luteicornis_USNMENT01339624	Pamphiliidae	Pamphiliinae	Onycholyda	luteicornis	USNMENT01339624	SAMN26355918	this study	USNM	D.R. Smith and O.S. Flint	18-Apr-2017/24-Apr-2017	USA	USA: Virginia, Prince William Co., Bull Run Mtn. Conservancy, Beverly Mill by Broad Run, , 38.824 N 77.719 W	0.307	30.7	36.3	880401	43887	296.763	1598	445.685
Pamphilius_pullatus_USNMENT01339625	Pamphiliidae	Pamphiliinae	Pamphilius	pullatus	USNMENT01339625	SAMN26355919	this study	USNM	D.R. Smith and O.S. Flint	5-May-2017/23-May-2017	USA	USA: Virginia, Fauquier Co., Phoebe, Hall Knipling Outdoor Lab, Bisquit Mtn road, far trap, 38.806 N 77.724 W	0.924	92.4	47.5	180462	7002	330.149	726	341.39
Pelecinus_sp_EX451	Pelecinidae		Pelecinus	sp	EX451	SAMN06672454	Branstetter et al. (2017)										29737	421.116	786	1094.19
Pluto_argentifrons_EX448	Pemphredonidae		Pluto	argentifrons	EX448	SAMN06672455	Branstetter et al. (2017)										19126	327.258	893	1084.85
Pulverro_boharti_BND1663	Pemphredonidae		Pulverro	boharti	BND1663	SAMN06672456	Branstetter et al. (2017)										79840	309.928	1126	863.343
Acordulecera_pellucida_USNMENT01322225	Pergidae	Acordulecerinae	Acordulecera	pellucida	USNMENT01322225	SAMN26355920	this study	USNM	D.R. Smith	11-Sep-2016/24-Sep-2016	USA	USA: Virginia, Fairfax County, Holmes Run, 1/4 mile NE jct. Gallows Rd. and I-495, 38.83333333 N 77.2 W	14.5	100	87.5	457320	13622	309.674	803	374.229
Lophyrotoma_zonalis_USNMENT01339631	Pergidae	Pterygophorinae	Lophyrotoma	zonalis	USNMENT01339631	SAMN26355921	this study	USNM	G.R. Buckingham	1999-11-08	Australia	Australia: Queensland, F2 lab	0.155	15.5	24.7	2.21175e+06	79098	277.273	1212	396.159
Chrysolampus_sp_ANIC00035_0189	Perilampidae	Chrysolampinae	Chrysolampus	sp	ANIC00035_0189	SAMN26355922	this study*	CBGP	I.D. Naumann, J. C. Cardale	5-Nov-1987	Australia	Australia: Wilpena Pound Gap	5.04	100	n.m.	183148	3759	377.869	805	547.662
Monacon_sp_JRAS07775_0189	Perilampidae	Perilampinae	Monacon	sp	JRAS07775_0189	SAMN26355923	this study*	CBGP	G. Delvare	19-Aug-2012	Cameroon	Cameroon: Nkolnguet, 5km Mbalmoyo	5.9	50	n.m.	194358	2202	472.371	772	629.688
Perilampus_hyalinus_USNMENT01322083	Perilampidae	Perilampinae	Perilampus	hyalinus	USNMENT01322083	SAMN26355925	this study	USNM	Grissell and Menke	1983-07-08	USA	USA: Nebraska, Dawes County, 8-11 miles SE Crawford	30.9	100	29.5	1177681	58284	325.507	1426	406.094
Steffanolampus_sp_USNMENT01322084	Perilampidae	Perilampinae	Steffanolampus	sp	USNMENT01322084	SAMN26355926	this study	USNM	D.R. Smith	10-Jun-2001/16-Jun-2001	USA	USA: Virginia, Fairfax County, near Annandale, 38.83333333 N 77.2 W	19.1	100	32.9	4225619	183939	361.832	1923	535.436
Aperilampus_sp_JRAS07798_0101	Perilampidae	Philomidinae	Aperilampus	sp	JRAS07798_0101	SAMN26355924	this study*	CBGP	J.Y. Rasplus	22-Apr-1986	Ivory Coast	Ivory Coast: Lamto	2.84	50	n.m.	15209	563	272.325	343	272.606
Cerceris_hatuey_EX444	Philanthidae		Cerceris	hatuey	EX444	SAMN06672457	Branstetter et al. (2017)										4237	538.844	616	844.927
Clypeadon_haigi_BND819	Philanthidae		Clypeadon	haigi	BND819	SAMN06672458	Branstetter et al. (2017)										17244	325.91	889	833.78
Philanthus_gibbosus_BND827	Philanthidae		Philanthus	gibbosus	BND827	SAMN06672459	Branstetter et al. (2017)										4999	397.423	867	744.999
Aceroteta_sp_USNMENT01197068	Platygastridae	Platygastrinae	Aceroteta	sp	USNMENT01197068	SAMN26355932	this study	FSCA	I. Stocks	16-Aug-2001/3-Sep-2001	USA	USA: North Carolina, Great Smoky Mountains National Park, 35.6108 N 83.4439 W	<0.05	<5.0	42.9	733548	28838	301.991	1304	450.594
Allostemma_sp_USNMENT01335756	Platygastridae	Platygastrinae	Allostemma	sp	USNMENT01335756	SAMN26355950	this study	FSCA	Chen and Talamas	10-Jun-2017/11-Jun-2017	China	China: Guangdong, Nan Kun Shan Forest Park, 23.6183 N 113.8592 E	0.081	8.1	21.7	550085	25112	307.891	1222	431.896
Amblyaspis_sp_USNMENT01223891	Platygastridae	Platygastrinae	Amblyaspis	sp	USNMENT01223891	SAMN26355946	this study	FSCA	M.W. Gates and M.L. Buffington	10-Sep-2008/24-Sep-2008	USA	USA: New Mexico, Sandoval, 35.9734 N 106.5964 W	0.256	25.6	1.56	1.91449e+06	101385	317.667	1352	421.924
Annettella_sp_USNMENT01197959	Platygastridae	Platygastrinae	Annettella	sp	USNMENT01197959	SAMN26355939	this study	FSCA	K. MacGregor	3-Jan-1994/18-Jan-1994	Australia	Australia: New South Wales, , 30.68 S 152.14 E	<0.05	<5.0	11.7	1.10288e+06	9426	265.837	1068	293.075
Gastrotrypes_sp_USNMENT01223878	Platygastridae	Platygastrinae	Gastrotrypes	sp	USNMENT01223878	SAMN26355945	this study	FSCA	B.B. Blaimer	5-May-2015/17-May-2015	Myanmar	Myanmar: Tanintharyi, Lenya National Park, 11.2293 N 99.1762 E	0.215	21.5	1.45	4.51334e+06	122459	328.007	1273	462.702
Inostemma_sp_USNMENT01335757	Platygastridae	Platygastrinae	Inostemma	sp	USNMENT01335757	SAMN26355951	this study	FSCA	E.J. Talamas	2017-08-19	USA	USA: Alachua, Gainesville, 29.6338 N 82.3689 W	0.053	5.3	11.6	1099421	35925	306.372	1245	400.652
Iphitrachelus_sp_USNMENT01335755	Platygastridae	Platygastrinae	Iphitrachelus	sp	USNMENT01335755	SAMN26355949	this study	FSCA	Chen and Talamas	6-Jun-2017/15-Jun-2017	China	China: Guangdong, Guangzhou, 23.1556 N 113.3583 E	0.07	7	5.62	927822	47896	316.109	995	461.13
Leptacis_sp_USNMENT01223928	Platygastridae	Platygastrinae	Leptacis	sp	USNMENT01223928	SAMN26355947	this study	FSCA	B.B. Blaimer	27-May-2015/30-May-2015	Myanmar	Myanmar: Tanintharyi, Lenya National Park, 11.07 N 98.9163 E	0.578	57.8	2.29	1.05891e+06	57762	323.721	1206	429.133
Magellanium_sp_USNMENT01197849	Platygastridae	Platygastrinae	Magellanium	sp	USNMENT01197849	SAMN26355934	this study	FSCA	unknown	2009-02-20	Chile	Chile: Los Lagos, 40.1939 S 73.4339 W	0.091	9.1	31.2	1.25906e+06	52998	301.46	1652	519.727
Metaclisis_sp_USNMENT01197956	Platygastridae	Platygastrinae	Metaclisis	sp	USNMENT01197956	SAMN26355938	this study	FSCA	B. Dejonge	17-May-1995/20-May-1995	Canada	Canada: Ontario, Ancaster, 43.2167 N 79.9833 W	0.329	32.9	43.9	841386	37578	319.065	1532	460.225
Piestopleura_sp_USNMENT01223801	Platygastridae	Platygastrinae	Piestopleura	sp	USNMENT01223801	SAMN26355943	this study	FSCA	M.W. Gates and M.L. Buffington	17-Sep-2008/1-Oct-2008	USA	USA: New Mexico, Sandoval, 35.9947 N 106.475 W	0.35	35	1.15	2048010	96018	307.243	1070	368.334
Platygaster_sp_USNMENT01335753	Platygastridae	Platygastrinae	Platygaster	sp	USNMENT01335753	SAMN26355948	this study	FSCA	E.J. Talamas	2017-08-23	USA	USA: Alachua, Archer, 29.5431 N 82.58 W	0.35	35	1.15	518666	26964	327.089	1222	509.412
Platygaster_sp_USNMENT01335833	Platygastridae	Platygastrinae	Platygaster	sp	USNMENT01335833	SAMN26355952	this study	CNCI	D. Currie	3-Oct-1994/29-Oct-1994	Vietnam	Viet Nam: Nghe An, Con Cuong Khe Moi, 18.93333333 N 104.81666667 E	0.115	11.5	49.9	911412	50612	291.494	1261	440.764
Proplatygaster_sp_USNMENT01109879	Platygastridae	Platygastrinae	Proplatygaster	sp	USNMENT01109879	SAMN26355928	this study	FSCA	Arias	2007-12-16	Chile	Chile: Araucania, Villarrica, 39.3771 S 72.1111 W	0.241	24.1	29.7	1.50482e+06	69680	336.307	1615	522.802
Synopeas_sp_USNMENT01223783	Platygastridae	Platygastrinae	Synopeas	sp	USNMENT01223783	SAMN26355942	this study	FSCA	M.W. Gates and M.L. Buffington	10-Sep-2008/24-Sep-2008	USA	USA: New Mexico, Sandoval, 35.9734 N 106.5964 W	1.03	103	1.99	1380945	76908	305.209	1054	418.658
Zelostemma_sp_USNMENT01109896	Platygastridae	Platygastrinae	Zelostemma	sp	USNMENT01109896	SAMN26355930	this study	FSCA	H. Goulet	5-Mar-2009/7-Mar-2009	New Zealand	New Zealand: Canterbury, Arthurs Pass Village, 42.9475 S 171.5644 E	0.229	22.9	61	1.1573e+06	52425	334.013	1613	582.354
Alfredella_sp_USNMENT01197967	Platygastridae	Sceliotrachelinae	Alfredella	sp	USNMENT01197967	SAMN26355940	this study	FSCA	George	16-Nov-2002/28-Nov-2002	Australia	Australia: New South Wales, , 35.915 S 148.6217 E	0.135	13.5	43.3	1.91096e+06	27949	296.576	1271	501.366
Amitus_sp_USNMENT01223842	Platygastridae	Sceliotrachelinae	Amitus	sp	USNMENT01223842	SAMN26355944	this study	FSCA	M.W. Gates and M.L. Buffington	6-Jun-2014/13-Jun-2014	USA	USA: Maryland, Calvert, 38.4093 N 76.4141 W	0.173	17.3	1.7	3087120	175975	353.869	1510	593.783
Aphanomerus_sp_USNMENT01109890	Platygastridae	Sceliotrachelinae	Aphanomerus	sp	USNMENT01109890	SAMN26355929	this study	FSCA	M.E. Irwin and F.D. Parker	9-May-2003/22-May-2003	Australia	Australia: Western Australia, 24.38 S 116.9033 E	0.207	20.7	43	491008	20301	353.466	1368	481.026
Austromerus_sp_USNMENT01197939	Platygastridae	Sceliotrachelinae	Austromerus	sp	USNMENT01197939	SAMN26355936	this study	FSCA	G. Gibson	22-Nov-1988/28-Nov-1998	Australia	Australia: Australian Capital Territory, Canberra, 35.2667 S 149.1 E	0.067	6.7	28.4	759258	34620	299.587	1230	447.935
Calomerella_sp_USNMENT01197842	Platygastridae	Sceliotrachelinae	Calomerella	sp	USNMENT01197842	SAMN26355933	this study	FSCA	J. D. Pinto	1993-08-01	USA	USA: Illinois, Chicago, 42.0019 N 87.7833 W	0.071	7.1	28.5	565790	20197	299.368	1404	439.52
Fidiobia_sp_USNMENT01223772	Platygastridae	Sceliotrachelinae	Fidiobia	sp	USNMENT01223772	SAMN26355941	this study	FSCA	M.W. Gates and M.L. Buffington	10-Sep-2008/24-Sep-2008	USA	USA: New Mexico, Sandoval, 35.9734 N 106.5964 W	<0.05	<5.0	<1.0	4.10224e+06	28005	300.577	1132	346.496
Isolia_sp_OSUC698060	Platygastridae	Sceliotrachelinae	Isolia	sp	OSUC 698060	SAMN26355927	this study	FSCA	B.L. Fisher and C. Griswold	27-Jan-2001/31-Jan-2003	Madagascar	Madagascar: Fianarantsoa, 22.4817 S 45.4617 E	0.267	26.7	36.4	259629	8578	290.661	1094	397.483
Nanomerus_spinulus_USNMENT01197953	Platygastridae	Sceliotrachelinae	Nanomerus	spinulus	USNMENT01197953	SAMN26355937	this study	FSCA	unknown	2009-02-10	Chile	Chile: Araucania, Nahuelbuta National Park, 37.815 S 73.0122 W	0.676	67.6	30.1	1246506	40215	301.812	1433	454.724
Tetrabaeus_sp_USNMENT01197878	Platygastridae	Sceliotrachelinae	Tetrabaeus	sp	USNMENT01197878	SAMN26355935	this study	FSCA	unknown	3-Jun-2015/10-Jun-2015	Canada	Canada: Ontario, 45.5144 N 75.5056 W	<0.05	<5.0	37.2	1.92531e+06	99174	314.473	1523	552.238
Zelandonota_sp_USNMENT01109898	Platygastridae	Sceliotrachelinae	Zelandonota	sp	USNMENT01109898	SAMN26355931	this study	FSCA	L. Masner	2014-03-13	New Zealand	New Zealand: Southland, Fjordland National Park, 44.822 S 168.117 E	0.263	26.3	104	167016	5966	349.626	1187	416.14
Plumarius_sp_EX550	Plumariidae		Plumarius	sp	EX550	SAMN06672460	Branstetter et al. (2017)										6518	348.297	819	577.089
Auplopus_sp_EX549	Pompilidae	Pepsinae	Auplopus	sp	EX549	SAMN06672461	Branstetter et al. (2017)										2059	275.306	480	291.158
Pepsis_grossa_EX437	Pompilidae	Pepsinae	Pepsis	grossa	EX437	SAMN06208932	Branstetter et al. (2017)										2881	503.256	769	832.611
Aporus_niger_HPG6	Pompilidae	Pompilinae	Aporus	niger	HPG6	SAMN02803937	Faircloth et al. (2015)										13135	287.801	831	547.112
Pompilidae_sp_EX407	Pompilidae		Pompilidae	sp	EX407	SAMN06672462	Branstetter et al. (2017)										9680	330.8	856	816.789
Pompilidae_sp_USNMENT01339591	Pompilidae		Pompilidae	sp	USNMENT01339591	SAMN26355953	this study	USNM	M.E. Irwin	2009-05-12	Madagascar	Madagascar: Antananarivo, , 20.0675 S 46.9995 E	1.01	404	3.83	1.41288e+06	69811	327.462	1605	496.168
Codrus_sp_USNMENT01322353	Proctotrupidae	Proctotrupinae	Codrus	sp	USNMENT01322353	SAMN26355958	this study	USNM	E.M. Barrows	1998-10-11	USA	USA: Virginia, Fairfax County, Dyke Marsh Wildlife Preserve	0.314	31.4	2.21	324946	9059	259.071	346	252.491
Exallonyx_sp_USNMENT01322352	Proctotrupidae	Proctotrupinae	Exallonyx	sp	USNMENT01322352	SAMN26355957	this study	USNM	E.M. Barrows	1998-09-26	USA	USA: Virginia, Fairfax County, Dyke Marsh Wildlife Preserve	0.777	77.7	2.19	355050	15042	267.56	734	291.082
Phaenoserphus_sp_USNMENT00764821	Proctotrupidae	Proctotrupinae	Phaenoserphus	sp	USNMENT00764821	SAMN26355954	this study	USNM	M.L. Buffington	2008-07-09	USA	USA: New Mexico, VCNP, PH2 pool	1.18	76.7	9.53	419914	8238	269.044	853	312.292
Proctotrupes_sp1_USNMENT01322351	Proctotrupidae	Proctotrupinae	Proctotrupes	sp1	USNMENT01322351	SAMN26355956	this study	USNM	P. Spangler	8-Jul-1968/20-Jul-1968	USA	USA: Maryland, Plummers Isl.	0.877	87.7	11.2	252701	3369	314.058	277	244.199
Afroserphus_masneri_USNMENT00896672	Proctotrupidae		Afroserphus	masneri	USNMENT00896672	SAMN26355955	this study	USNM	R. Copeland	20-Apr-2016/4-May-2016	Kenya	Kenya: Eastern Prov., Kibwezi Forest, MT in indigenous forest, 2.41667 S 37.95388 E	0.321	32.1	14.5	581413	37200	296.851	1395	469.793
Asaphes_vulgaris_JRAS07609_0389	Pteromalidae	Asaphinae	Asaphes	vulgaris	JRAS07609_0389	SAMN26355973	this study*	CBGP	J.Y. Rasplus	26-Jun-2017	France	France: nr Chavailles	6.88	100	n.m.	225854	4241	381.213	649	549.039
Ausasaphes_sp_USNMENT01322072	Pteromalidae	Asaphinae	Ausasaphes	sp	USNMENT01322072	SAMN26355977	this study	USNM	J. George, J. Munro, A. Owen	2002-12-20	Australia	Australia: Queensland, Lamington National Park, Binna Burra, 28.19816667 S 153.18768333 E	0.35	35	6.79	400064	15778	324.143	1382	430.266
Teasienna_sp_USNMENT01322107	Pteromalidae	Austroterobiinae	Teasienna	sp	USNMENT01322107	SAMN26355987	this study	USNM	P. Forchhammer	1987-09-01	Botswana	Botswana: Central District, Serowe Farmer's Brigade	0.061	3.965	3.85	972413	15739	260.538	1282	295.9
Cea_pulicaris_JRAS07600_0189	Pteromalidae	Ceinae	Cea	pulicaris	JRAS07600_0189	SAMN26355972	this study*	CBGP	C. Cocquempot	4-Aug-2015	France	France: La Chapelle-sur-Loire, Bois chétif	0.912	82	n.m.	98327	1960	476.322	786	574.168
Theocolax_elegans_USNMENT01322095	Pteromalidae	Cerocephalinae	Theocolax	elegans	USNMENT01322095	SAMN26355979	this study	USNM	J.H. Brower	1989-05-22	USA	USA: Georgia, Chatham County, Savannah	0.435	28.275	22.9	290304	10125	283.273	793	279.549
Chalcedectus_sp_USNMENT01322096	Pteromalidae	Cleonyminae	Chalcedectus	sp	USNMENT01322096	SAMN26355980	this study	USNM	N.E. Woodley	2007-10-23	Bolivia	Bolivia: Santa Cruz Dept., Andres Ibanez, Potrerillos del Guenda, 17.66666667 S 63.45 W	28.7	100	57.5	5.13398e+06	274294	364.887	2193	669.034
Cleonymus_sp_JRAS07458_0689	Pteromalidae	Cleonyminae	Cleonymus	sp	JRAS07458_0689	SAMN26355968	this study*	CBGP	A. Cruaud & J.Y. Rasplus	7-Apr-2017	Australia	Australia: Brindabella road	9.76	100	n.m.	85905	2129	414.749	780	512.762
Oodera_sp_USNMENT01322179	Pteromalidae	Cleonyminae	Oodera	sp	USNMENT01322179	SAMN26355988	this study	USNM	D.R. Smith	3-Jun-2016/20-Jun-2016	USA	USA: Virginia, Prince William County, Bull Run Mt. Conservancy, 38.82473333 N 77.68936667 W	15.5	100	40.7	342796	10674	358.975	1556	411.136
Coelocyboides_sp_USNMENT01322071	Pteromalidae	Coelocybinae	Coelocyboides	sp	USNMENT01322071	SAMN26355976	this study	USNM	J. George, J. Munro, A. Owen	2002-11-27	Australia	Australia: Australian Capital Territory, Canberra Nature Park, Black Mtn. Aranda Bushland, 35.26483333 S 149.08466667 E	0.351	35.1	7.52	425161	13624	320.053	1269	394.725
Colotrechnus_ignotus_USNMENT01322101	Pteromalidae	Colotrechninae	Colotrechnus	ignotus	USNMENT01322101	SAMN26355983	this study	USNM	E.E. Grissell	1984-03-31	USA	USA: California, Inyo County, Death Valley National Monument, Cottonwood Canyon, 15 mi. W Stovepipe Wells	3.26	100	19.3	1314846	70973	283.953	1599	404.058
Dipara_sp_JRAS07460_0289	Pteromalidae	Diparinae	Dipara	sp	JRAS07460_0289	SAMN26355969	this study*	CBGP	A. Cruaud & J.Y. Rasplus	11-Apr-2017	Australia	Australia: Tambourine Mountain	10.26	100	n.m.	195084	5947	366.264	704	572.642
Lelaps_sp_USNMENT01322099	Pteromalidae	Diparinae	Lelaps	sp	USNMENT01322099	SAMN26355982	this study	USNM	Menke and Awertschenko	24-Jun-1990/20-Jul-1990	Peru	Peru: Loreto Department, Explorama Lodge, 80km NE Iquitos on Amazon River	16.6	100	28.8	2432931	123985	317.221	1951	500.377
Josephiella_microcarpae_JRAS06552_0189	Pteromalidae	Epichrysomallinae	Josephiella	microcarpae	JRAS06552_0189	SAMN26355966	this study*	CBGP	W. Nagamine	8-Feb-2012	USA	USA: Oahu Island, Nuuanu	24.5	450	n.m.	36529	1236	357.986	414	435.99
Neosycophila_sp_JRAS06679_0289	Pteromalidae	Epichrysomallinae	Neosycophila	sp	JRAS06679_0289	SAMN26355967	this study*	CBGP	W. Meiger	4-Apr-1956	Indonesia	Indonesia: Gunung Singgalang	5.68	50	n.m.	83003	1469	439.283	757	487.345
Erotolepsia_sp01_JRAS07552_0589	Pteromalidae	Erotolepsiinae	Erotolepsia	sp01	JRAS07552_0589	SAMN26355970	this study*	CBGP	L. Palmieri, F. Fragoso, R.A.S. Pereira	24-May-2017	Brazil	Brazil: Parati	10.68	100	n.m.	17005	1052	395.025	588	409.806
Eunotus_acutatus_JRAS07602_1001	Pteromalidae	Eunotinae	Eunotus	acutatus	JRAS07602_1001	SAMN10232747	Cruaud et al. (2019)									33581	1375	395.82	729	423.945
Scutellista_caerulea_USNMENT01322102	Pteromalidae	Eunotinae	Scutellista	caerulea	USNMENT01322102	SAMN26355984	this study	USNM	B. Arias	1992-02-18	Colombia	Colombia: Valle del Cauca, Palmira, International Center for Tropical Agriculture	1.59	100	25	325091	8995	300.433	635	269.135
Eutrichosoma_mirabile_USNMENT01322104	Pteromalidae	Eutrichosomatinae	Eutrichosoma	mirabile	USNMENT01322104	SAMN26355985	this study	USNM	E.E. Grissell	1981-08-29	USA	USA: Utah, Emery County, 6 mile E. Goblin Valley State Reserve	0.365	23.725	7.27	471249	16933	286.926	814	297.269
Herbertia_sp_JRAS07575_0189	Pteromalidae	Herbertiinae	Herbertia	sp	JRAS07575_0189	SAMN26355971	this study*	CBGP	L. Palmieri, F. Fragoso, R.A.S. Pereira	29-May-2017	Brazil	Brazil: Paty do Alferes	2.54	100	n.m.	80009	2442	405.025	786	517.565
Halticoptera_patellana_JRAS01314_1701	Pteromalidae	Miscogastrinae	Halticoptera	patellana	JRAS01314_1701	SAMN26355960	this study*	CBGP	J.Y. Rasplus	12-Aug-2003	France	France: Beaugoyen	9.24	50	n.m.	54303	1550	447.082	797	487.123
Perilampella_sp_ANIC00063_0189	Pteromalidae	Ormocerinae	Perilampella	sp	ANIC00063_0189	SAMN26355959	this study*	CBGP	I.D. Naumann, J.C. Cardale	27-Sep-1981	Australia	Australia: 60km NE Wubin	14.58	100	n.m.	22282	1444	341.215	524	394.269
Systasis_sp_USNMENT01322057	Pteromalidae	Ormocerinae	Systasis	sp	USNMENT01322057	SAMN26355975	this study	USNM	T. Sage and L. Thien	2002-03-01	New Caledonia	New Caledonia: La Foa, Col d'Maieu, 21.60555556 S 165.80833333 E	0.051	3.315	11.5	460999	12156	308.043	412	257.362
Otitesella_ako_JRAS02384_0398	Pteromalidae	Otitesellinae	Otitesella	ako	JRAS02384_0398	SAMN26355961	this study*	CBGP	K. Kamijo	30-Jul-1983	Japan	Japan: Naha, Shurijo Castle	2.58	50	n.m.	128641	2221	441.027	832	547.636
Macroglenes_penetrans_USNMENT01322098	Pteromalidae	Pireninae	Macroglenes	penetrans	USNMENT01322098	SAMN26355981	this study	USNM	B. Thompson	2014-07-17	USA	USA: Montana, Kalispell, Farm Rd. and Lower Valley Rd.	0.597	38.805	15.1	1083608	50580	271.384	1019	355.363
Nasonia_vitripennis_USNMENT01322105	Pteromalidae	Pteromalinae	Nasonia	vitripennis	USNMENT01322105	SAMN26355986	this study	USNM	C. Gold	1978-08-09	USA	USA: California, Modoc County, 202 Roney Flat	0.298	19.37	10.6	275444	21613	280.666	863	667.942
Oglobinisca_sp_JRAS07790_0201	Pteromalidae	Pteromalinae	Oglobinisca	sp	JRAS07790_0201	SAMN26355974	this study*	CBGP	W. Porras	15-Feb-1992/22-Feb-1992	Costa Rica	Costa Rica: U. Paz/Rodeo, Canton de Mora	2.5	50	n.m.	88145	1958	488.574	856	590.833
Pteromalus_puparum_USNMENT01322091	Pteromalidae	Pteromalinae	Pteromalus	puparum	USNMENT01322091	SAMN26355978	this study	USNM	K.V. Krombein, P. Ferando, D.W. Balasooriya, V. Gunawardane	11-Jan-1977/12-Jan-1977	Sri Lanka	Sri Lanka: Western Province, Colombo District, Colombo, Museum Gardens	1.05	68.25	13.4	322841	7207	300.46	1072	261.773
Spalangia_sp_JRAS06352_0289_0289	Pteromalidae	Spalangiinae	Spalangia	sp	JRAS06352_0289	SAMN26355965	this study*	CBGP	A. Cruaud & J.Y. Rasplus	6-Aug-2015	France	France: Montceaux, La Calonne	1.214	100	n.m.	176521	3609	424.72	711	632.754
Anidarnes_nsp_JRAS06087_0389	Pteromalidae	Sycophaginae	Anidarnes	nsp	JRAS06087_0389	SAMN26355963	this study*	CBGP	G. Couturier	26-11-1987	Ecuador	Ecuador: Road from Nanegal to Maquipucuna	17	450	n.m.	71499	1330	389.874	476	497.33
Idarnes_incertus_JRAS06107_0389	Pteromalidae	Sycophaginae	Idarnes	incertus	JRAS06107_0389	SAMN26355964	this study*	CBGP	G. Couturier	28-11-1987	Ecuador	Ecuador: West Tulipe	8.2	450	n.m.	84557	2147	399.769	467	503.424
Philotrypesis_sp_JRAS05463_0289	Pteromalidae	Sycoryctinae	Philotrypesis	sp	JRAS05463_0289	SAMN26355962	this study*	CBGP	J. Lasalle	3-Oct-1992	Malaysia	Malaysia: nr Gua Musang	5.9	472	n.m.	190165	3853	396.061	821	571.943
Olixon_sp_BS_UCE_Rhop1	Rhopalosomatidae		Olixon	sp	BS_UCE_Rhop1	SAMN26746055	this study	NMNH	Nearns, Swift et al.	2015-06-05	Costa Rica	Costa Rica: Heredia, Reserva Ecologica San Luis				2928337	18905	275.99	1119	410.349
Rhopalosoma_nearcticum_EX457	Rhopalosomatidae		Rhopalosoma	nearcticum	EX457	SAMN06672463	Branstetter et al. (2017)										39803	307.54	907	1063.64
Ropronia_garmani_USMNENT0653896	Roproniidae		Ropronia	garmani	USMNENT00653896	SAMN26355989	this study	USNM	D.R. Smith	23-Jun-2009/7-Jul-2009	USA	USA: West Virginia, Hardy Co., 38.51666 N 78.46666 W	15.8	100	42.9	6.53862e+06	176919	348.853	1818	611.293
Chiloe_micropteron_JRAS07627_0189	Rotoitidae		Chiloe	micropteron	JRAS07627_0189	SAMN14601396	Rasplus et al. (2020)									84714	1470	417.431	608	504.859
Sapyga_sp_EX466	Sapygidae		Sapyga	sp	EX466	SAMN06672465	Branstetter et al. (2017)										79654	318.125	957	985.892
Sapyga_pumila_HPG8	Sapygidae		Sapyga	pumila	HPG8	SAMN02803939	Faircloth et al. (2015)										88546	297.41	1104	745.963
Paridris_minator_USNMENT01322139	Scelionidae	Scelioninae	Paridris	minator	USNMENT01322139	SAMN26355991	this study	USNM	M.L. Buffington and M.L. Chamorro and C.-H. Lue	20-Jul-2015/25-Jul-2015	Taiwan	Taiwan: Meitung, Reiyan, 23.7745 N 121.0211 E	3.25	100	14.5	627504	33299	298.654	1166	409.833
Trissolcus_sp_USNMENT01223831	Scelionidae	Telenominae	Trissolcus	sp	USNMENT01223831	SAMN26355990	this study	FSCA	B.B. Blaimer	27-May-2015/30-May-2015	Myanmar	Myanmar: Tanintharyi, Lenya National Park, 11.07 N 98.9163 E	0.944	94.4	1.77	1.11361e+06	57354	335.347	1330	546.308
Sclerogibbidae_sp_EX566	Sclerogibbidae		Sclerogibbidae	sp	EX566	SAMN06672466	Branstetter et al. (2017)										2996	252.956	444	262.75
Proscolia_sp_EX568	Scoliidae	Proscoliinae	Proscolia	sp	EX568	SAMN06672467	Branstetter et al. (2017)										18657	323.819	955	860.306
Scolia_verticalis_HPG11	Scoliidae	Scoliinae	Scolia	verticalis	HPG11	SAMN02803940	Faircloth et al. (2015)										44501	285.302	993	827.782
Scoliinae_sp_EX577	Scoliidae	Scoliinae	Scoliinae	sp	EX577	SAMN06672468	Branstetter et al. (2017)										104258	299.842	1164	741.564
Sierolomorpha_sp_EX471	Sierolomorphidae		Sierolomorpha	sp	EX471	SAMN06672469	Branstetter et al. (2017)										99585	319.865	1077	939.524
Chartocerus_sp_JRAS07600_0201	Signiphoridae		Chartocerus	sp	JRAS07600_0201	SAMN10232743	Cruaud et al. (2019)									38785	1211	480.866	699	507.107
Clytina_giraudi_JRAS07820_0189	Signiphoridae		Clytina	giraudi	JRAS07820_0189	SAMN10232783	Cruaud et al. (2019)									109343	2440	444.774	757	632.74
Signiphora_sp_JRAS07789_0189	Signiphoridae		Signiphora	sp	JRAS07789_0189	SAMN10232777	Cruaud et al. (2019)									32366	1149	317.103	415	363.414
Sirex_noctilio_USNMENT01339665	Siricidae	Siricinae	Sirex	noctilio	USNMENT01339665	SAMN26355993	this study	USNM	K.E. Xystr	unknown	USA	USA: NY, Cortland Co., Solan North Tower	4.49	100	18.9	1.02966e+06	62997	290.624	1782	446.776
Tremex_columba_USNMENT01322218	Siricidae	Tremecinae	Tremex	columba	USNMENT01322218	SAMN26355992	this study	USNM	D.R. Smith and O.S. Flint	3-Jun-2016/20-Jun-2016	USA	USA: Virginia, Prince William County, Bull Run Mt. Conservancy, 38.82473333 N 77.68936667 W	21.2	100	24.5	1.28842e+06	90520	316.757	1871	528.788
Archaeoteleia_mellea_OSUC_203348	Sparasionidae		Archaeoteleia	mellea	OSUC 203348	SAMN26355994	this study	USNM	L. Masner	11-Feb-1998/24-Feb-1998	Chile	Chile: Las Trancas, Los Lagos, 40.2897 S 73.4411 W	0.145	14.5	32.7	5.44459e+06	101392	308.127	1705	487.893
Sparasion_cullaris_USNMENT01322137	Sparasionidae		Sparasion	cullaris	USNMENT01322137	SAMN26355995	this study	USNM	B.B. Blaimer	27-May-2015/30-May-2015	Myanmar	Myanmar: Tanintharyi, Lenya National Park, 11.07 N 98.9163 E	4.28	100	24.2	6010228	146778	324.755	1634	526.293
Ammophila_cybele_EX406	Sphecidae	Ammophilinae	Ammophila	cybele	EX406	SAMN06672471	Branstetter et al. (2017)										56577	286.446	881	630.728
Chlorion_aerarium_BND837	Sphecidae	Chloriontinae	Chlorion	aerarium	BND837	SAMN06672472	Branstetter et al. (2017)										31361	299.663	903	814.984
Chalybion_californicus_HPG12	Sphecidae	Sceliphrinae	Chalybion	californicus	HPG12	SAMN02803941	Faircloth et al. (2015)										34400	269.922	918	643.312
Sceliphron_caementarium_EX439	Sphecidae	Sceliphrinae	Sceliphron	caementarium	EX439	SAMN06208948	Branstetter et al. (2017)										3091	510.979	724	744.938
Prionyx_thomae_EX404	Sphecidae	Sphecinae	Prionyx	thomae	EX404	SAMN06672473	Branstetter et al. (2017)										16199	305.804	733	574.678
Sphex_jamaicensis_EX405	Sphecidae	Sphecinae	Sphex	jamaicensis	EX405	SAMN06672474	Branstetter et al. (2017)										36028	293.296	922	887.053
Prionyx_canadensis_BND831 §	Sphecidae		Prionyx	canadensis	BND831	SAMN06672399	Branstetter et al. (2017)										21419	296.104	743	623.829
Ctenocolletes_albomarginatus_BND1320	Stenotritidae		Ctenocolletes	albomarginatus	BND1320	SAMN06672475	Branstetter et al. (2017)										5811	369.185	821	679.263
Megischus_sp_USNMENT01322262	Stephanidae		Megischus	sp	USNMENT01322262	SAMN26355996	this study	USNM	J. Mottern	2010-04-17	USA	USA: Texas, Hidalgo Co. Bentsen-Rio Grande Park Resaca Vieja Trail, 33m, 26.18083 N 98.38253 W	7.77	155.4	18.9	425411	13497	327.309	1205	408.809
Megischus_mexicanus_USNMENT01339669	Stephanidae		Megischus	mexicanus	USNMENT01339669	SAMN26355997	this study	USNM	A. Menke	1-Nov-2017/15-Nov-2017	USA	USA: Arizona, Cochise Co., Bisbee,1429 Franklin St., 31.40661 N 109.9325 W	0.218	21.8	55.5	710446	5873	292.407	969	347.968
Tanaostigma_stanleyi_USNMENT01322081	Tanaostigmatidae		Tanaostigma	stanleyi	USNMENT01322081	SAMN26355999	this study	USNM	M.G. Gates	1997-07-25	USA	USA: New Mexico, Hidalgo County, Granite Gap; approx. 15 mile N of Rodeo	<0.05	<5.0	4.09	1175773	5579	271.283	182	240.643
Tanaostigmodes_albiclavus_USNMENT01322080	Tanaostigmatidae		Tanaostigmodes	albiclavus	USNMENT01322080	SAMN26355998	this study	USNM	M.G. Gates	1996-08-05	USA	USA: Arizona, Santa Cruz County, Lake Pena Blanca, Pena Blanca Canyon	1.97	100	15.1	120741	2630	290.587	253	240.198
Athalia_sp_USNMENT01339632	Tenthredinidae	Allantinae	Athalia	sp	USNMENT01339632	SAMN26356009	this study	USNM	Tripotin Rec.	14-May-2005/1-Jun-2005	South Korea	South Korea: Chungnam Keumsan, Nami-myeon Seokdong, Pohyeonsa, 6 MTs in forested area, 36.05823 N 127.45375 E	0.065	6.5	9.6	4396283	205427	349.619	2273	565.274
Taxonus_pallipes_USNMENT01322231	Tenthredinidae	Allantinae	Taxonus	pallipes	USNMENT01322231	SAMN26356007	this study	USNM	D.R. Smith and O.S. Flint	25-Aug-2016/20-Sep-2016	USA	USA: Virginia, Fauquier County, Phoebe Hall Knipling Outdoor Lab, Biscuit Mtn. Rd., 38 N 77 W	31.8	100	51.2	658416	39194	299.953	1568	448.754
Paracharactus_rudis_USNMENT01322222	Tenthredinidae	Blennocampinae	Paracharactus	rudis	USNMENT01322222	SAMN26356003	this study	USNM	D.R. Smith	24-Apr-2016/30-Apr-2016	USA	USA: Virginia, Fairfax County, Holmes Run, 1/4 mile NE jct. Gallows Rd. & I-495, 38.83333333 N 77.2 W	27.5	100	69.1	1.11933e+06	87728	305.483	1643	482.984
Waldheimia_carbonaria_USNMENT01322216	Tenthredinidae	Blennocampinae	Waldheimia	carbonaria	USNMENT01322216	SAMN26356000	this study	USNM	D.R. Smith and O.S. Flint	2-Aug-2016/24-Aug-2016	USA	USA: Virginia, Prince William County, Bull Run Mt. Conservancy, 38.82473333 N 77.68936667 W	37.2	100	17.7	512195	24275	295.846	1306	416.179
Cladius_difformis_USNMENT01322223	Tenthredinidae	Nematinae	Cladius	difformis	USNMENT01322223	SAMN26356004	this study	USNM	D.R. Smith	22-May-2016/28-May-2016	USA	USA: Virginia, Fairfax County, Holmes Run, 1/4 mile NE jct. Gallows Rd. & I-495, 38.83333333 N 77.2 W	32.8	100	82.9	460018	17308	299.696	1280	413.942
Nematus_tibialis_HPG2	Tenthredinidae	Nematinae	Nematus	tibialis	HPG2	SAMN02803942	Faircloth et al. (2015)										39183	291.927	759	772.262
Pachynematus_corniger_USNMENT01322228	Tenthredinidae	Nematinae	Pachynematus	corniger	USNMENT01322228	SAMN26356006	this study	USNM	D.R. Smith and O.S. Flint	25-Aug-2016/20-Sep-2016	USA	USA: Virginia, Fauquier County, Bull Fun Mtns., Shurberg home, 4566 Hopewell Rd., 38 N 77 W	21.9	100	44.8	797477	53478	308.243	1507	452.382
Heptamelus_dahlbomi_USNMENT01339629	Tenthredinidae	Selandriinae	Heptamelus	dahlbomi	USNMENT01339629	SAMN26356008	this study	USNM	Smith, D. R.	23-Apr-2017/29-Apr-2017	USA	USA: Virginia, Holmes Run, 38.91666 N 77.15666 W	16.5	165	110	254324	12273	310.108	1352	406.743
Thrinax_dubitata_USNMENT01322221	Tenthredinidae	Selandriinae	Thrinax	dubitata	USNMENT01322221	SAMN26356002	this study	USNM	D.R. Smith	5-Jun-2016/11-Jun-2016	USA	USA: Virginia, Fairfax County, Holmes Run, 1/4 mile NE jct. Gallows Rd. & I-495, 38.83333333 N 77.2 W	29.5	100	71.3	919388	69648	301.072	1588	508.489
Lagium_atroviolaceum_USNMENT01322219	Tenthredinidae	Tenthredininae	Lagium	atroviolaceum	USNMENT01322219	SAMN26356001	this study	USNM	D.R. Smith and O.S. Flint	3-Jun-2016/20-Jun-2016	USA	USA: Virginia, Prince William County, Bull Run Mt. Conservancy, 38.82473333 N 77.68936667 W	36.3	100	22.4	845055	64088	289.452	1697	485.058
Macrophya_trisyllaba_USNMENT01322226	Tenthredinidae	Tenthredininae	Macrophya	trisyllaba	USNMENT01322226	SAMN26356005	this study	USNM	D.R. Smith	5-Jun-2016/11-Jun-2016	USA	USA: Virginia, Fairfax County, Holmes Run, 1/4 mile NE jct. Gallows Rd. & I-495, 38.83333333 N 77.2 W	30.6	100	97.3	611136	41236	308.093	1520	457.752
Tetracampe_sp_JRAS07821_0101	Tetracampidae	Tetracampinae	Tetracampe	sp	JRAS07821_0101	SAMN14601398	Rasplus et al. (2020)									116583	3063	411.33	719	593.718
Myzinum_sp_EX576	Thynnidae	Myzininae	Myzinum	sp	EX576	SAMN06672477	Branstetter et al. (2017)										117585	307.366	1176	770.182
Thyninnae_sp_EX565	Thynnidae	Thynninae	Thyninnae	sp	EX565	SAMN06672478	Branstetter et al. (2017)										35024	293.847	933	879.24
Methoca_sp_EX570	Thynnidae		Methoca	sp	EX570	SAMN06672476	Branstetter et al. (2017)										4993	328.374	729	494.494
Brachycistis_timberlakei_EX440	Tiphiidae		Brachycistis	timberlakei	EX440	SAMN06208889	Branstetter et al. (2017)										56772	295.047	931	836.942
Colocistis_eremi_EX558	Tiphiidae		Colocistis	eremi	EX558	SAMN06672479	Branstetter et al. (2017)										31346	310.777	887	780.885
Tiphia_sp_EX571	Tiphiidae		Tiphia	sp	EX571	SAMN06672480	Branstetter et al. (2017)										7323	347.934	839	636.781
Chalcimerus _borceai_JRAS01317_0301	Torymidae	Chalcimerinae	Chalcimerus	borceai	JRAS01317_0301	SAMN26356010	this study*	CBGP	J.Y. Rasplus	19-Jul-2005	France	France: Sussargues	0.386	4	n.m.	5773	686	328.536	459	325.351
Glyphomerus_stigma_JRAS05562_0599	Torymidae	Glyphomerinae	Glyphomerus	stigma	JRAS05562_0599	SAMN26356011	this study*	CBGP	A. Cruaud & J.Y. Rasplus	27-Mar-2013	France	France: Causse de la Selles	62.2	250	n.m.	214801	4641	409.83	840	674.932
Monodontomerus_sp2_USNMENT01322181	Torymidae	Toryminae	Monodontomerus	sp2	USNMENT01322181	SAMN26356017	this study	USNM	D.R. Smith	3-Jun-2016/20-Jun-2016	USA	USA: Virginia, Prince William County, Bull Run Mt. Conservancy, 38.82473333 N 77.68936667 W	5.83	100	35	2.23779e+06	138591	391.788	1924	558.047
Palmon_sp_USNMENT01322085	Torymidae	Toryminae	Palmon	sp	USNMENT01322085	SAMN26356012	this study	USNM	D.H. Janzen	3-Aug-1985/24-Aug-1985	Costa Rica	Costa Rica: Guancaste, Santa Rosa National Park	4.08	100	33.8	1.19421e+06	34580	313.628	1034	313.443
Physothorax_pallidus_USNMENT01322087	Torymidae	Toryminae	Physothorax	pallidus	USNMENT01322087	SAMN26356014	this study	USNM	H. Nade	1989-05-01	USA	USA: Florida, Dade County, Florida City	2.38	100	31.9	829105	42261	278.54	1180	338.798
Podagrionella_sp_USNMENT01322086	Torymidae	Toryminae	Podagrionella	sp	USNMENT01322086	SAMN26356013	this study	USNM	P. Forchhammer	1992-12-01	Botswana	Botswana: Serowe, Farmer Brigade	5	100	46.5	1699452	87930	292.546	1592	399.799
Torymoides_sulcius_USNMENT01322088	Torymidae	Toryminae	Torymoides	sulcius	USNMENT01322088	SAMN26356015	this study	USNM	E. E. Grissell	1981-04-22	Venezuela	Venezuela: Falcon, 3 km E Coro	0.33	21.45	7.73	423216	19239	272.85	1202	327.344
Torymus_sp_USNMENT01322178	Torymidae	Toryminae	Torymus	sp	USNMENT01322178	SAMN26356016	this study	USNM	D.R. Smith	3-Jun-2016/20-Jun-2016	USA	USA: Virginia, Prince William County, Bull Run Mt. Conservancy, 38.82473333 N 77.68936667 W	24.7	100	37.2	595334	21816	355.911	1526	429.561
Pseudoligosita_gracilior_JRAS07625_0489	Trichogrammatidae	Oligositinae	Pseudoligosita	gracilior	JRAS07625_0489	SAMN10232752	Cruaud et al. (2019)						1.904	100		75413	2807	393.357	402	583.968
Mirufens_longicauda_JRAS07597_0501	Trichogrammatidae	Trichogrammatinae	Mirufens	longicauda	JRAS07597_0501	SAMN10232742	Cruaud et al. (2019)						0.548	49		56101	1279	452.098	521	540.735
Orthogonalys_pulchella_USNMENT01322215	Trigonalidae	Orthogonalinae	Orthogonalys	pulchella	USNMENT01322215	SAMN26356018	this study	USNM	D.R. Smith and O.S. Flint	3-Jun-2016/20-Jun-2016	USA	USA: Virginia, Prince William County, Bull Run Mt. Conservancy, 38.82473333 N 77.68936667 W	40.7	100	16.7	1.40862e+06	139279	369.564	2079	720.11
Taeniogonalos_gundlachii_USNMENT01339670	Trigonalidae	Trigonalinae	Taeniogonalos	gundlachii	USNMENT01339670	SAMN26356019	this study	USNM	D.R. Smith	30-Jun-2017/19-Jul-2017	USA	USA: Virginia, Fauquier Co., Phoebe, Hall Knipling Outdoor Lab, Bisquit Mtn road, far trap, 38.806 N 77.724 W	0.553	55.3	50.4	301528	14455	291.05	1525	454.84
Vanhornia_eucnemidarum_EX498	Vanhorniidae		Vanhornia	eucnemidarum	EX498	SAMN06672483	Branstetter et al. (2017)										162948	487.646	1785	882.643
Pachodynerus_alayoi_EX400	Vespidae	Eumeninae	Pachodynerus	alayoi	EX400	SAMN06672485	Branstetter et al. (2017)										60989	284.448	1012	690.409
Parancistrocerus_bacu_EX401	Vespidae	Eumeninae	Parancistrocerus	bacu	EX401	SAMN06672486	Branstetter et al. (2017)										22863	309.232	860	917.914
Pseudomasaris_vespoides_EX442	Vespidae	Eumeninae	Pseudomasaris	vespoides	EX442	SAMN06672488	Branstetter et al. (2017)										66869	308.882	981	1029.88
Metapolybia_cingulata_HPG10	Vespidae	Polistinae	Metapolybia	cingulata	HPG10	SAMN02803945	Faircloth et al. (2015)										47942	272.83	925	640.904
Mischocyttarus_mexicanus_EX398	Vespidae	Polistinae	Mischocyttarus	mexicanus	EX398	SAMN06672484	Branstetter et al. (2017)										72082	299.86	899	794.427
Polistes_poeyi_EX399	Vespidae	Polistinae	Polistes	poeyi	EX399	SAMN06672487	Branstetter et al. (2017)										56652	297.454	890	606.272
Vespa_sp_EX578	Vespidae	Vespinae	Vespa	sp	EX578	SAMN06672489	Branstetter et al. (2017)										76758	281.701	1030	523.666
Xiphydria_maculata_USNMENT01339666	Xiphydriidae	Xyphidriinae	Xiphydria	maculata	USNMENT01339666	SAMN26356020	this study	USNM	D.R. Smith	20-Jul-2017/8-Aug-2017	USA	USA: Virginia, Fauquier Co., Phoebe, Hall Knipling Outdoor Lab, Bisquit Mtn road, far trap, 38.806 N 77.724 W	45.2	452	41.6	646164	35319	312.6	1670	467.508
Xiphydria_maculata_USNMENT01339667	Xiphydriidae	Xyphidriinae	Xiphydria	maculata	USNMENT01339667	SAMN26356021	this study	USNM	D.R. Smith	5-May-2017/23-May-2017	USA	USA: Virginia, Prince William Co., Bull Run Mtn. Conservancy, Beverly Mill by Broad Run, , 38.824 N 77.719 W	0.859	85.9	43.6	640590	26902	322.754	1573	445.914
Xyela_sp_EX453	Xyelidae	Xyelinae	Xyela	sp	EX453	SAMN06672491	Branstetter et al. (2017)										13418	375.812	659	957.715
Xyela_bakeri_USNMENT01322230	Xyelidae	Xyelinae	Xyela	bakeri	USNMENT01322230	SAMN26356022	this study	USNM	D.R. Smith and O.S. Flint	8-Mar-2016/23-Mar-2016	USA	USA: Virginia, Fauquier County, Phoebe Hall Knipling Outdoor Lab, Biscuit Mtn. Rd., 38 N 77 W	20.5	100	52.8	1.36194e+06	79499	341.32	1687	467.198
Aedes_albopictus	Culicidae		Aedes	albopictus		GCA_001444175											235	1082.46	235	1078.4
Agrilus_planipennis	Cerambycidae		Agrilus	planipennis		GCA_000699045											450	1094.2	445	1092.6
Blattella_germanica	Blatellidae		Blatella	germanica		GCA_000762945											636	1014.25	634	1014.23
Homalodisca_vitripennis	Cicadellidae		Homalodisca	vitripennis		GCA_000696855											474	1079.72	474	1078.92
Pediculus_humanus_corporis	Pediculidae		Pediculis	humanus		GCA_000006295											441	1071.69	439	1069.18
Papilio_glauca	Papilionidae		Papilio	glauca		GCA_000931545											372	1057.26	372	1049.4
															Maximum	1.77688e+06	50018.6	336.633	1119.35	501.243
§ This sample was previously misidentified and published as Ectemnius_sonorensis_BND831 in Branstetter et al. (2017)															Minimum	5773	235	226.657	103	234.456
															Average	19547438	275787	1094.2	2275	1377.97
References:
Blaimer, B.B., Ward, P.S., Schultz, T.R., Fisher, B.L. & Brady, S.G. (2018). Paleotropical diversification dominates the evolution of the hyperdiverse ant tribe Crematogastrini (Hymenoptera: Formicidae). Insect Systematics and Diversity, 2, 1-14.
Blaimer, B.B., Gotzek, D., Brady, S.G. & Buffington, M.L. (2020). Comprehensive phylogenomic analyses re-write the evolution of parasitism within cynipoid wasps. BMC Evolutionary Biology, 20, 155.
Branstetter, M.G., Danforth, B.N., Pitts, J.P., Faircloth, B.C., Ward, P.S., Buffington, M.L., Gates, M., Kula, R.R., & Brady, S.G. (2017). Phylogenomic insights into the evolution of stinging wasps and the origins of ants and bees. Current Biology, 27, 1019-1025.
Cruaud, A., Delvare, G., Nidelet, S., Sauné, L., Ratnasingham, S., Chartois, M., Blaimer, B.B., Gates, M., Brady, S.G., Faure, S., van Noort, S., Rossi. J.-P., & Rasplus, J.-Y. (2021). Ultra-Conserved Elements and morphology reciprocally illuminate conflicting phylogenetic hypotheses in Chalcididae (Hymenoptera, Chalcidoidea). Cladistics, 37,1-35.
Cruaud, A., Nidelet, S., Arnal, P., Weber, A., Fusu, L., Gumovsky, A., Huber, J., Polaszek, A., & Rasplus, J.-Y. (2019). Optimised DNA extraction and library preparation for small arthropods: application to target enrichment in chalcid wasps used for biocontrol. Molecular Ecology Resources, 19,702-710.
Faircloth, B.C., Branstetter, M.G., White, N.D., & Brady, S.G. (2015). Target enrichment of ultraconserved elements from arthropods provides a genomic perspective on relationships among Hymenoptera. Molecular Ecology Resources, 15, 489-501.
Jasso-Martinez, J.M., Santos, B.F., Zaldívar-Riverón, A., Fernández-Triana, J., Sharanowski, B.J., Richter, R., Dettman, J.R., Blaimer, B.B., Brady, S.G., & Kula, R.R. Phylogenomics of braconid wasps (Hymenoptera, Braconidae) sheds light on classification and the evolution of parasitoid life history traits. Molecular Phylogenetics and Evolution, 173, 107452.
Rasplus, J.-Y., Blaimer, B.B., Brady, S.G., Burks, R.A., Delvare, G., Fisher, N., Gates, M., Gauthier, N., Gumovsky, A.V., Hansson, C., Heraty, J.M., Fusu, L., Nidelet, S., Pereira, R.A.S., Sauné, L., Ubaidillah, R., & Cruaud, A. (2020). A first phylogenomic hypothesis for Eulophidae (Hymenoptera, Chalcidoidea). Journal of Natural History, 54, 597-609.
Santos, B.F., Wahl, D.B., Rousse, P., Bennett, A.M.R., Kula, R. and Brady, S.G. (2021). Phylogenomics of Ichneumoninae (Hymenoptera, Ichneumonidae) reveals pervasive morphological convergence and the shortcomings of previous classifications. Systematic Entomology, 46: 704-724.
Supeleto, F.A., Santos B.F., Brady S.G., Aguiar A.P. (2021). Phylogenomic analyses reveal a rare new genus of wasp (Hymenoptera, Ichneumonidae, Cryptinae) from the Brazilian Atlantic Forest. Systematics and Biodiversity, 18, 646-661.
Santos, B.F., Perrard A., Brady S.G. (2019). Running in circles in phylomorphospace: host environment constrains morphological diversification in parasitic wasps. Proceedings of the Royal Society B 286, 20182352 (2019)

## Sheet: Supplementary Data 2
Supplementary Data 2: Specifications for alignments, partitioning and model choice. Summary of phylogenetic information content and GC content for all analyzed data subsets. Calculated with AMAS (Borowiec 2019). Source data for this Table can be found in the Dryad repository at https://doi.org/10.5061/dryad.08kprr54m (folder 2.1).
Alignment	#Taxa	Datatype	Number UCE loci	Number SWSC-EN+PF2 partitions	Modelfinder choice (BIC, unpartitioned analyses)	GC content - average	GC content - minimum	GC content - maximum	Alignment length (bp or AA)	% missing	Variable sites	Proportion variable sites	Parsimony informative sites	Proportion of parsimony informative sites
nuc-50%	771	NUC	1118	1018	GTR+F+R10	0.455	0.15	0.75	132042	38.946	102366	0.775	81731	0.619
nuc-60%	771	NUC	765	613	GTR+F+R10	0.453	0.15	0.68	76942	31.758	58896	0.765	46825	0.609
nuc-70%	771	NUC	446	325	TVM+F+R6	0.451	0.15	0.68	40672	24.475	30223	0.743	23931	0.588
Prot-AA	771	AA	324		JTT+F+R10	0.49	0.29	0.68	13198	41.166	8428	0.639	5579	0.423
Prot-NUC	771	NUC	324		GTR+F+R8	0.49	0.29	0.68	39594	41.166	8428	0.639	5579	0.423
NUC-GCbin1	765	NUC	224		GTR+F+R10	0.312	0.15	0.36	14835	34.581	11581	0.781	8891	0.599
NUC-GCbin2	771	NUC	224		GTR+F+R10	0.396	0.36	0.42	23029	39.49	18015	0.782	14277	0.62
NUC-GCbin3	771	NUC	224		GTR+F+I+G4	0.442	0.42	0.46	31088	42.477	23997	0.772	19158	0.616
NUC-GCbin4	771	NUC	224		GTR+F+R10	0.489	0.46	0.52	34561	39.226	26701	0.773	21529	0.623
NUC-GCbin5	771	NUC	222		TVMe+R7	0.555	0.52	0.75	28529	36.331	22051	0.773	17851	0.626
References:
Borowiec, M. L. (2016). AMAS: a fast tool for alignment manipulation and computing of summary statistics. PeerJ 4, e1660.

## Sheet: Supplementary Data 3
Supplementary Data 3: GC content per sequence. Calculated with AMAS (Borowiec 2019). Source data for this Table can be found in the Dryad repository at https://doi.org/10.5061/dryad.08kprr54m (folder 2.1).
Group/Superfamily	Family	Genus_Species_Voucher	GC content	% missing data
Aculeata	Ampulicidae	Ampulex_compressa_BND1382	0.462	51.623
Aculeata	Andrenidae	Andrena_asteris_HPG17	0.457	60.414
Aculeata	Andrenidae	Andrena_nigroaenea_BND531	0.456	53.145
Aculeata	Andrenidae	Macrotera_echinocacti_BND1092	0.453	53.447
Aculeata	Andrenidae	Protoxaea_gloriosa_BND217	0.452	58.331
Aculeata	Apidae	Bombus_pennsylvanicus_HPG16	0.446	53.752
Aculeata	Apidae	Centris_rhodopus_BND615	0.446	54.795
Aculeata	Apidae	Ceratina_duplex_calcarta_BND657	0.454	55.994
Aculeata	Apidae	Ctenoplectra_rodhaini_BND984	0.445	55.769
Aculeata	Apidae	Ericrocis_lata_BND1100	0.46	56.192
Aculeata	Apidae	Eulaema_meriana_ML179	0.449	59.642
Aculeata	Apidae	Exoneura_bicolor_BND682	0.447	47.918
Aculeata	Apidae	Manuelia_gayatina_BND1255	0.449	55.866
Aculeata	Apidae	Pachymelus_peringueyi_BND986	0.448	53.407
Aculeata	Apidae	Plebeina_hildebrandti_BND992	0.446	57.994
Aculeata	Apidae	Thyreus_delumbatus_BND988	0.449	48.961
Aculeata	Apidae	Xylocopa_virginica_BND1158	0.451	53.897
Aculeata	Bethylidae	Epyris_sp1_EX562	0.448	56.989
Aculeata	Bethylidae	Goniozus_sp1_EX555	0.447	52.863
Aculeata	Bethylidae	Pristocera_sp1_EX552	0.468	57.534
Aculeata	Bradynobaenidae	Apterogyna_sp_EX572	0.44	80.433
Aculeata	Chyphotidae	Chyphotes_mellipes_HPG7	0.462	47.108
Aculeata	Chyphotidae	Chyphotes_sp_EX553	0.46	49.765
Aculeata	Chrysididae	Argochrysis_armilla_EX434	0.46	53.052
Aculeata	Chrysididae	Chrysis_sp_EX561	0.464	43.644
Aculeata	Chrysididae	Loboscelidia_sp_EX554	0.466	57.854
Aculeata	Colletidae	Callomelitta_antipodes_BND687	0.451	55.311
Aculeata	Colletidae	Caupolicana_yarrowi_BND654	0.452	53.499
Aculeata	Colletidae	Colletes_dimidiatus_BND283	0.45	57.126
Aculeata	Colletidae	Euryglossa_ephippiata_BND691	0.45	51.39
Aculeata	Colletidae	Hylaeus_elegans_BND1310	0.454	54.326
Aculeata	Colletidae	Neopasiphae_mirabilis_BND1312	0.448	56.364
Aculeata	Colletidae	Scrapter_heterodoxus_BND904	0.453	53.896
Aculeata	Colletidae	Xanthesma_furcifera_BND710	0.452	57.872
Aculeata	Bembicidae	Bembix_americana_EX446	0.458	73.576
Aculeata	Philantidae	Cerceris_hatuey_EX444	0.457	66.416
Aculeata	Philantidae	Clypeadon_haigi_BND819	0.449	54.425
Aculeata	Sphecidae	Prionyx_canadensis_BND831	0.469	62.075
Aculeata	Bembicidae	Microbembex_cubana_EX445	0.446	79.763
Aculeata	Crabronidae	Oxybelus_analis_EX443	0.449	63.419
Aculeata	Philantidae	Philanthus_gibbosus_BND827	0.446	54.633
Aculeata	Crabronidae	Pison_chilense_BND1250	0.459	51.701
Aculeata	Crabronidae	Plenoculus_cockerelli_BND809	0.465	55.977
Aculeata	Pemphredonidae	Pluto_argentifrons_EX448	0.454	54.701
Aculeata	Pemphredonidae	Pulverro_boharti_BND1663	0.454	47.99
Aculeata	Bembicidae	Sphecius_hogardii_EX447	0.456	66.355
Aculeata	Crabronidae	Tachysphex_alayoi_EX402	0.463	58.915
Aculeata	Crabronidae	Trypoxylon_sp_EX403	0.455	53.665
Aculeata	Dryinidae	Deinodryinus_atriventris_EX475	0.444	61.66
Aculeata	Embolemidae	Embolemidae_sp_EX483	0.443	56.202
Aculeata	Formicidae	Aphaenogaster_megommata_EX379	0.458	51.107
Aculeata	Formicidae	Formica_moki_T765	0.464	10.619
Aculeata	Formicidae	Pogonomyrmex_occidentalis_EX377	0.454	47.081
Aculeata	Formicidae	Rhytidoponera_chalybaea_	0.467	10.993
Aculeata	Formicidae	Sericomyrmex_harekuli_HPG9	0.452	55.576
Aculeata	Formicidae	Stenamma_megamanni_EX368	0.459	47.655
Aculeata	Formicidae	Stigmatomma_oregonense_EX435	0.461	52.523
Aculeata	Halictidae	Agapostemon_tyleri_BND222	0.452	58.749
Aculeata	Halictidae	Augochloropsis_metallica_EX397	0.451	53.61
Aculeata	Halictidae	Dieunomia_nevadensis_BND1112	0.452	53.163
Aculeata	Halictidae	Halictus_ligatus_sayi_EX395	0.453	55.07
Aculeata	Halictidae	Rophites_algirus_BND972	0.455	55.051
Aculeata	Halictidae	Sphecodes_persimilis_BND559	0.454	56.841
Aculeata	Halictidae	Thrinchostoma_perineti_BND1247	0.451	59.35
Aculeata	Heterogynaidae	Heterogyna_nocticola_BND1290	0.449	54.654
Aculeata	Megachilidae	Dioxys_pomonae_BND1152	0.451	55.991
Aculeata	Megachilidae	Heriades_leavitti_EX394	0.451	53.832
Aculeata	Megachilidae	Lithurgus_pullatus_BND1030	0.448	54.88
Aculeata	Megachilidae	Megichile_exilis_EX393	0.448	55.047
Aculeata	Megachilidae	Pararhophites_orobinus_BND1424	0.448	53.871
Aculeata	Megachilidae	Trachusa_larreae_BND1144	0.452	53.5
Aculeata	Melittidae	Capicola_richtersveldensis_BND941	0.449	54.255
Aculeata	Melittidae	Dasypoda_visnaga_BND977	0.446	52.529
Aculeata	Melittidae	Macropis_europaea_BND980	0.453	56.039
Aculeata	Melittidae	Meganomia_binghami_BND1026	0.455	59.889
Aculeata	Melittidae	Melitta_arrogans_BND943	0.453	56.773
Aculeata	Mutillidae	Dasylabris_sp_EX559	0.458	53.625
Aculeata	Mutillidae	Dasymutilla_sackenii_EX569	0.444	58.191
Aculeata	Mutillidae	Ephuta_rufisquamis_EX573	0.454	55.057
Aculeata	Mutillidae	Mutilla_sp_EX563	0.448	50.644
Aculeata	Mutillidae	Odontomutilla_sp_EX556	0.451	52.506
Aculeata	Mutillidae	Rhopalomutilla_sp_EX564	0.448	54.582
Aculeata	Mutillidae	Smicromyrmilla_sp_EX567	0.45	55.666
Aculeata	Mutillidae	Sphaeropthalma_orestes_EX436	0.45	54.629
Aculeata	Mutillidae	Trogaspidia_sp_EX574	0.447	51.206
Aculeata	Myrmosidae	Myrmosa_sp_EX575	0.451	56.131
Aculeata	Plumariidae	Plumarius_sp_EX550	0.451	56.996
Aculeata	Pompilidae	Aporus_niger_HPG6	0.456	57.919
Aculeata	Pompilidae	Auplopus_sp_EX549	0.449	75.844
Aculeata	Pompilidae	Pepsis_grossa_EX437	0.456	60.011
Aculeata	Pompilidae	Pompilidae_sp_EX407	0.456	56.356
Aculeata	Pompilidae	Pompilidae_sp_USNMENT01339591	0.47	20.522
Aculeata	Rhopalosomatidae	Olixon_sp_BS_UCE_Rhop1	0.448	36.166
Aculeata	Rhopalosomatidae	Rhopalosoma_nearcticum_EX457	0.443	54.776
Aculeata	Sapygidae	Sapyga_pumila_HPG8	0.471	47.927
Aculeata	Sapygidae	Sapyga_sp_EX466	0.472	53.345
Aculeata	Scoliidae	Proscolia_sp_EX568	0.447	51.905
Aculeata	Scoliidae	Scolia_verticalis_HPG11	0.453	51.908
Aculeata	Scoliidae	Scoliinae_sp_EX577	0.454	46.659
Aculeata	Sclerogibbidae	Sclerogibbidae_sp_EX566	0.433	77.865
Aculeata	Sierolomorphidae	Sierolomorpha_sp_EX471	0.448	50.22
Aculeata	Sphecidae	Ammophila_cybele_EX406	0.47	56.783
Aculeata	Sphecidae	Chalybion_californicus_HPG12	0.462	53.854
Aculeata	Sphecidae	Chlorion_aerarium_BND837	0.458	54.449
Aculeata	Sphecidae	Prionyx_thomae_EX404	0.462	62.59
Aculeata	Sphecidae	Sceliphron_caementarium_EX439	0.462	61.582
Aculeata	Sphecidae	Sphex_jamaicensis_EX405	0.453	54.534
Aculeata	Stenotritidae	Ctenocolletes_albomarginatus_BND1320	0.453	56.657
Aculeata	Thynnidae	Myzinum_sp_EX576	0.445	47.082
Aculeata	Thynnidae	Thyninnae_sp_EX565	0.448	53.069
Aculeata	Tiphiidae	Brachycistis_timberlakei_EX440	0.452	53.912
Aculeata	Tiphiidae	Colocistis_eremi_EX558	0.454	55.153
Aculeata	Thynnidae	Methoca_sp_EX570	0.443	62.436
Aculeata	Tiphiidae	Tiphia_sp_EX571	0.452	56.891
Aculeata	Vespidae	Metapolybia_cingulata_HPG10	0.438	54.945
Aculeata	Vespidae	Mischocyttarus_mexicanus_EX398	0.438	54.398
Aculeata	Vespidae	Pachodynerus_alayoi_EX400	0.446	52.339
Aculeata	Vespidae	Parancistrocerus_bacu_EX401	0.448	55.419
Aculeata	Vespidae	Polistes_poeyi_EX399	0.441	56.343
Aculeata	Vespidae	Pseudomasaris_vespoides_EX442	0.456	55.37
Aculeata	Vespidae	Vespa_sp_EX578	0.441	51.911
Aculeata			0.452711	54.6336
Cephoidea	Cephidae	Hartigia_trimaculata_USNMENT01339622	0.466	7.01
Cephoidea	Cephidae	Janus_integer_USNMENT01339623	0.469	8.156
Cephoidea			0.4675	7.583
Ceraphronoidea	Ceraphronidae	Aphanogmus_bicolor_PSUC_FEM13632	0.471	19.882
Ceraphronoidea	Ceraphronidae	Aphanogmus_fumipennis_PSUC_FEM17533	0.465	26.845
Ceraphronoidea	Ceraphronidae	Aphanogmus_steinitzi_PSUC_FEM17568	0.469	19.237
Ceraphronoidea	Ceraphronidae	Ceraphron_masneri_PSUC_FEM17531	0.457	28.655
Ceraphronoidea	Ceraphronidae	Ceraphron_sp_PSUC_FEM17529	0.482	48.773
Ceraphronoidea	Ceraphronidae	Ceraphron_sp1_PA_PSUC_FEM10045052	0.466	25.81
Ceraphronoidea	Ceraphronidae	Ceraphron_sp2_PA_PSUC_FEM10045062	0.466	24.63
Ceraphronoidea	Ceraphronidae	Homaloceraphron_macrophthalmus_PSUC_FEM17848	0.47	51.428
Ceraphronoidea	Ceraphronidae	Masner_lubomirus_PSUC_FEM13496	0.446	52.664
Ceraphronoidea	Ceraphronidae	Trassedia_nsp_PSUC_FEM95969	0.464	58.4
Ceraphronoidea	Megaspilidae	Conostigmus_abdominalis_PSUC_FEM17567	0.468	14.067
Ceraphronoidea	Megaspilidae	Conostigmus_crassicornis_PSUC_FEM13461	0.465	34.432
Ceraphronoidea	Megaspilidae	Conostigmus_fasciatipennis_NCSU43309	0.461	16.915
Ceraphronoidea	Megaspilidae	Creator_spissicornis_PSUC_FEM13530	0.452	31.63
Ceraphronoidea	Megaspilidae	Dendrocerus_acrossopteryx_UCFC0028895	0.457	21.204
Ceraphronoidea	Megaspilidae	Dendrocerus_aphidum_NCSU0016853	0.453	26.457
Ceraphronoidea	Megaspilidae	Dendrocerus_mexicali_PSUC_FEM86151	0.444	34.313
Ceraphronoidea	Megaspilidae	Holophleps_sp_PSUC_FEM146688	0.451	14.839
Ceraphronoidea	Megaspilidae	Lagynodes_crassicornis_PSUC_FEM13564	0.462	23.502
Ceraphronoidea	Megaspilidae	Megaspilus_armatus_PSUC_FEM13531	0.456	47.632
Ceraphronoidea			0.46125	31.0657
Chalcidoidea	Agaonidae	Blastophaga_psenes_JRAS02767_0189	0.441	65.078
Chalcidoidea	Agaonidae	Courtella_hladikae_JRAS01934_0189	0.439	60.752
Chalcidoidea	Agaonidae	Pleistodontes_sp1_JRAS00997_0189	0.441	60.145
Chalcidoidea	Agaonidae	Tetrapus_sp1_JRAS06126_0189	0.441	61.38
Chalcidoidea	Aphelinidae	Aphelinus_sp1_USNMENT01231209	0.481	25.041
Chalcidoidea	Aphelinidae	Centrodora_sp1_USNMENT01231207	0.463	19.029
Chalcidoidea	Aphelinidae	Coccobius_sp1_USNMENT01231205	0.435	25.578
Chalcidoidea	Aphelinidae	Coccophagus_sp1_USNMENT01231210	0.448	59.83
Chalcidoidea	Aphelinidae	Encarsia_sp1_USNMENT01231206	0.45	35.882
Chalcidoidea	Aphelinidae	Eretmocerus_eremicus_JSTR00476_0189	0.481	68.618
Chalcidoidea	Azotidae	Ablerus_sp1_USNMENT01231208	0.442	56.524
Chalcidoidea	Chalcididae	Acanthochalcis_nigricans_USNMENT01322190	0.456	19.067
Chalcidoidea	Chalcididae	Brachymeria_sp_USNMENT01322177	0.457	23.259
Chalcidoidea	Chalcididae	Chalcis_barbara_USNMENT01322189	0.45	18.189
Chalcidoidea	Chalcididae	Dirhinus_sp_USNMENT01322191	0.45	56.149
Chalcidoidea	Chalcididae	Epitranus_sp_USNMENT01322192	0.462	49.546
Chalcidoidea	Chalcididae	Haltichella_sp_USNMENT01322193	0.448	31.428
Chalcidoidea	Chalcididae	Notaspidium_sp_USNMENT01322202	0.453	38.798
Chalcidoidea	Chalcididae	Phasgonophora_sulcata_USNMENT01322180	0.449	13.356
Chalcidoidea	Chalcididae	Psilochalcis_brevialata_USNMENT01322195	0.444	20.81
Chalcidoidea	Encyrtidae	Acerophagus_sp1_USNMENT01231200	0.472	20.634
Chalcidoidea	Encyrtidae	Anagyrus_sp1_USNMENT01231185	0.473	30.899
Chalcidoidea	Encyrtidae	Hexacladia_sp1_USNMENT01231129	0.498	40.328
Chalcidoidea	Encyrtidae	Oobius_primorskyensis_USNMENT01119387	0.491	30.854
Chalcidoidea	Encyrtidae	Ooencyrtus_sp1_USNMENT01231161	0.449	50.167
Chalcidoidea	Encyrtidae	Zaommoencyrtus_sp1_USNMENT01231139	0.471	41.769
Chalcidoidea	Eriaporidae	Euryischomyia_sp_ANIC00102_0189	0.468	58.106
Chalcidoidea	Eriaporidae	Promuscidea_sp_JRAS07754_0101	0.463	57.851
Chalcidoidea	Eucharitidae	Eucharis_adscendens_JRAS07609_0189	0.465	71.32
Chalcidoidea	Eucharitidae	Orasema_sp_JRAS03331_0101	0.465	70.465
Chalcidoidea	Eucharitidae	Pseudometagea_sp_USNMENT01322060	0.461	42.184
Chalcidoidea	Eucharitidae	Stilbula_cyniformis_JRAS06279_0199	0.472	68.226
Chalcidoidea	Eulophidae	Aprostocetus_prob_gala_USNMENT01322186	0.468	44.567
Chalcidoidea	Eulophidae	Elasmus_albizziae_USNMENT01322182	0.421	67.213
Chalcidoidea	Eulophidae	Entedon_ergias_USNMENT01322185	0.455	73.391
Chalcidoidea	Eulophidae	Euderus_sp_JRAS07829_0189	0.437	63.206
Chalcidoidea	Eulophidae	Euplectrus_sp_EX492	0.446	61.053
Chalcidoidea	Eulophidae	Leptocybe_invasa_USNMENT01339654	0.472	19.34
Chalcidoidea	Eulophidae	Ophelimus_sp_USNMENT01322529	0.446	60.891
Chalcidoidea	Eulophidae	Pnigalio_minio_USNMENT01322183	0.43	62.725
Chalcidoidea	Eulophidae	Tamarixia_radiata_USNMENT01339650	0.463	20.886
Chalcidoidea	Eupelmidae	Anastatus_reduvii_USNMENT01322064	0.427	51.791
Chalcidoidea	Eupelmidae	Balcha_indica_USNMENT01322062	0.464	12.966
Chalcidoidea	Eupelmidae	Eupelmus_linearis_JRAS07601_0289	0.461	59.422
Chalcidoidea	Eupelmidae	Eusandalum_sp_USNMENT01322070	0.453	20.358
Chalcidoidea	Eupelmidae	Metapelma_sp_USNMENT01322173	0.464	28.931
Chalcidoidea	Eupelmidae	Neanastatus_sp_JRAS07313_0489	0.46	59.786
Chalcidoidea	Eurytomidae	Aiolomorphus_rhopaloides_USNMENT01322045	0.464	35.954
Chalcidoidea	Eurytomidae	Aranedra_sp2_USNMENT01322392	0.464	76.814
Chalcidoidea	Eurytomidae	Ausystole_sp_USNMENT01322399	0.461	48.845
Chalcidoidea	Eurytomidae	Axima_zabriskiei_USNMENT01322046	0.458	26.857
Chalcidoidea	Eurytomidae	Aximopsis_sp3_USNMENT01322404	0.461	59.926
Chalcidoidea	Eurytomidae	Bephrata_sp_USNMENT01322396	0.464	33.723
Chalcidoidea	Eurytomidae	Bephratoides_sp1_USNMENT01322049	0.471	15.057
Chalcidoidea	Eurytomidae	Bruchodape_sp_USNMENT01322199	0.468	10.549
Chalcidoidea	Eurytomidae	Bruchophagus_gibbus_USNMENT01339648	0.47	12.978
Chalcidoidea	Eurytomidae	Bruchophagus_squamea_USNMENT01322377	0.459	65.18
Chalcidoidea	Eurytomidae	Cathilaria_opuntiae_USNMENT01322360	0.443	70.988
Chalcidoidea	Eurytomidae	Chryseida_sp6_USNMENT01339649	0.467	8.824
Chalcidoidea	Eurytomidae	Eurytoma_fumipennis_USNMENT01322362	0.468	47.522
Chalcidoidea	Eurytomidae	Eurytoma_n_sp_guadeloupe_USNMENT01322395	0.468	43.529
Chalcidoidea	Eurytomidae	Eurytoma_obtusiventris_USNMENT01339653	0.467	12.51
Chalcidoidea	Eurytomidae	Eurytoma_sp1_USNMENT01322063	0.472	15.606
Chalcidoidea	Eurytomidae	Foutsia_philodendri_USNMENT01322394	0.462	24.664
Chalcidoidea	Eurytomidae	Gatesina_colombiana_USNMENT01322373	0.437	70.387
Chalcidoidea	Eurytomidae	Heimbra_opaca_USNMENT01339599	0.476	24.422
Chalcidoidea	Eurytomidae	Heimbrella_sp_USNMENT01322371	0.444	53.593
Chalcidoidea	Eurytomidae	Isosomodes_parkeri_USNMENT01322054	0.456	43.095
Chalcidoidea	Eurytomidae	Khamul_erwini_USNMENT01322370	0.447	52.153
Chalcidoidea	Eurytomidae	Macrorileya_nsp_USNMENT01339600	0.463	8.392
Chalcidoidea	Eurytomidae	Macrorileya_oecanthi_USNMENT01322367	0.448	56.081
Chalcidoidea	Eurytomidae	Neorileya_flavipes_USNMENT01322369	0.449	57.615
Chalcidoidea	Eurytomidae	Paradecatoma_sp_USNMENT01322415	0.465	47.014
Chalcidoidea	Eurytomidae	Philolema_latrodecti_USNMENT01322374	0.467	42.458
Chalcidoidea	Eurytomidae	Phylloxeroxenus_sp_USNMENT01322207	0.472	36.584
Chalcidoidea	Eurytomidae	Prodecatoma_cooki_USNMENT01339596	0.471	13.587
Chalcidoidea	Eurytomidae	Prodecatomidea_sp_USNMENT01339601	0.46	32.746
Chalcidoidea	Eurytomidae	Rileya_grisselli_USNMENT01339595	0.455	10.545
Chalcidoidea	Eurytomidae	Sycophila_nsp_USNMENT01322053	0.462	41.135
Chalcidoidea	Eurytomidae	Systole_sp_prob_albipennis_USNMENT01322069	0.454	62.774
Chalcidoidea	Eurytomidae	Tenuipetiolus_ruber_USNMENT01322382	0.451	49.323
Chalcidoidea	Eurytomidae	Tetramesa_romana_USNMENT01322405	0.465	30.992
Chalcidoidea	Leucospidae	Leucospis_affinis_USNMENT01322176	0.463	14.903
Chalcidoidea	Leucospidae	Polistomorpha_fasciata_JRAS07624_0301	0.452	55.73
Chalcidoidea	Megastigmidae	Bootanomyia_stigmatizans_GDEL03057_0101	0.462	60.814
Chalcidoidea	Megastigmidae	Chromeurytoma_sp_ANIC00037_0189	0.462	63.066
Chalcidoidea	Megastigmidae	Megastigmus_transvaalensis_USNMENT01322090	0.464	25.847
Chalcidoidea	Mymaridae	Anagrus_sp_USNMENT01322527	0.393	44.296
Chalcidoidea	Mymaridae	Cnecomymar_sp_USNMENT01322528	0.456	77.803
Chalcidoidea	Mymaridae	Cosmocomoidea_morrilli_USNMENT01322077	0.449	57.202
Chalcidoidea	Mymaridae	Erythmelus_sp2_USNMENT01339651	0.425	62.392
Chalcidoidea	Mymaridae	Polynema_near_needhami_USNMENT01322078	0.458	72.058
Chalcidoidea	Ormyridae	Ormyrus_salmanticus_JRAS06480_1789	0.459	57.562
Chalcidoidea	Ormyridae	Ormyrus_sp1_USNMENT01322082	0.465	16.988
Chalcidoidea	Perilampidae	Aperilampus_sp_JRAS07798_0101	0.457	81.468
Chalcidoidea	Perilampidae	Chrysolampus_sp_ANIC00035_0189	0.462	58.109
Chalcidoidea	Perilampidae	Monacon_sp_JRAS07775_0189	0.447	58.583
Chalcidoidea	Perilampidae	Perilampus_hyalinus_USNMENT01322083	0.455	24.465
Chalcidoidea	Perilampidae	Steffanolampus_sp_USNMENT01322084	0.457	12.961
Chalcidoidea	Pteromalidae	Anidarnes_nsp_JRAS06087_0389	0.465	71.155
Chalcidoidea	Pteromalidae	Asaphes_vulgaris_JRAS07609_0389	0.468	66.961
Chalcidoidea	Pteromalidae	Ausasaphes_sp_USNMENT01322072	0.482	26.902
Chalcidoidea	Pteromalidae	Cea_pulicaris_JRAS07600_0189	0.456	59.232
Chalcidoidea	Pteromalidae	Chalcedectus_sp_USNMENT01322096	0.458	6.87
Chalcidoidea	Pteromalidae	Cleonymus_sp_JRAS07458_0689	0.459	59.027
Chalcidoidea	Pteromalidae	Coelocyboides_sp_USNMENT01322071	0.476	36.726
Chalcidoidea	Pteromalidae	Colotrechnus_ignotus_USNMENT01322101	0.488	24.104
Chalcidoidea	Pteromalidae	Dipara_sp_JRAS07460_0289	0.463	63.366
Chalcidoidea	Pteromalidae	Erotolepsia_sp01_JRAS07552_0589	0.46	68.148
Chalcidoidea	Pteromalidae	Eunotus_acutatus_JRAS07602_1001	0.456	62.956
Chalcidoidea	Pteromalidae	Eutrichosoma_mirabile_USNMENT01322104	0.438	54.752
Chalcidoidea	Pteromalidae	Halticoptera_patellana_JRAS01314_1701	0.455	59.635
Chalcidoidea	Pteromalidae	Herbertia_sp_JRAS07575_0189	0.439	59.192
Chalcidoidea	Pteromalidae	Idarnes_incertus_JRAS06107_0389	0.468	71.982
Chalcidoidea	Pteromalidae	Josephiella_microcarpae_JRAS06552_0189	0.451	75.802
Chalcidoidea	Pteromalidae	Lelaps_sp_USNMENT01322099	0.465	12.815
Chalcidoidea	Pteromalidae	Macroglenes_penetrans_USNMENT01322098	0.438	42.694
Chalcidoidea	Pteromalidae	Nasonia_vitripennis_USNMENT01322105	0.464	58.879
Chalcidoidea	Pteromalidae	Neosycophila_sp_JRAS06679_0289	0.452	59.658
Chalcidoidea	Pteromalidae	Oglobinisca_sp_JRAS07790_0201	0.463	56.451
Chalcidoidea	Pteromalidae	Oodera_sp_USNMENT01322179	0.462	15.631
Chalcidoidea	Pteromalidae	Otitesella_ako_JRAS02384_0398	0.461	58.356
Chalcidoidea	Pteromalidae	Perilampella_sp_ANIC00063_0189	0.446	72.981
Chalcidoidea	Pteromalidae	Philotrypesis_sp_JRAS05463_0289	0.458	58.953
Chalcidoidea	Pteromalidae	Pteromalus_puparum_USNMENT01322091	0.465	54.539
Chalcidoidea	Pteromalidae	Scutellista_caerulea_USNMENT01322102	0.44	67.38
Chalcidoidea	Pteromalidae	Spalangia_sp_JRAS06352_0289_0289	0.462	61.92
Chalcidoidea	Pteromalidae	Systasis_sp_USNMENT01322057	0.474	75.7
Chalcidoidea	Pteromalidae	Teasienna_sp_USNMENT01322107	0.456	39.641
Chalcidoidea	Pteromalidae	Theocolax_elegans_USNMENT01322095	0.448	55.9
Chalcidoidea	Rotoitidae	Chiloe_micropteron_JRAS07627_0189	0.46	65.556
Chalcidoidea	Signiphoridae	Chartocerus_sp_JRAS07600_0201	0.457	62.802
Chalcidoidea	Signiphoridae	Clytina_giraudi_JRAS07820_0189	0.463	59.267
Chalcidoidea	Signiphoridae	Signiphora_sp_JRAS07789_0189	0.484	76.114
Chalcidoidea	Tanaostigmatidae	Tanaostigma_stanleyi_USNMENT01322081	0.477	89.706
Chalcidoidea	Tanaostigmatidae	Tanaostigmodes_albiclavus_USNMENT01322080	0.434	84.647
Chalcidoidea	Tetracampidae	Tetracampe_sp_JRAS07821_0101	0.461	61.128
Chalcidoidea	Torymidae	Chalcimerus _borceai_JRAS01317_0301	0.458	76.489
Chalcidoidea	Torymidae	Glyphomerus_stigma_JRAS05562_0599	0.456	56.883
Chalcidoidea	Torymidae	Monodontomerus_sp2_USNMENT01322181	0.445	8.628
Chalcidoidea	Torymidae	Palmon_sp_USNMENT01322085	0.45	45.636
Chalcidoidea	Torymidae	Physothorax_pallidus_USNMENT01322087	0.455	37.716
Chalcidoidea	Torymidae	Podagrionella_sp_USNMENT01322086	0.453	21.561
Chalcidoidea	Torymidae	Torymoides_sulcius_USNMENT01322088	0.475	38.501
Chalcidoidea	Torymidae	Torymus_sp_USNMENT01322178	0.472	17.919
Chalcidoidea	Trichogrammatidae	Mirufens_longicauda_JRAS07597_0501	0.44	69.891
Chalcidoidea	Trichogrammatidae	Pseudoligosita_gracilior_JRAS07625_0489	0.457	75.732
Chalcidoidea			0.457782	46.8771
Cynipoidea	Cynipidae	Acraspis_villosa_USNMENT01322264	0.434	84.662
Cynipoidea	Cynipidae	Ampibolips_hidalgoensis_USNMENT01339676	0.442	58.114
Cynipoidea	Cynipidae	Andricus_lucidus_USNMENT01322256	0.447	33.574
Cynipoidea	Cynipidae	Andricus_quercusoperator_USNMENT01322298	0.451	32.591
Cynipoidea	Cynipidae	Andricus_sp_USNMENT00877721	0.451	29.475
Cynipoidea	Cynipidae	Antistrophus_minor_USNMENT01322280	0.447	9.589
Cynipoidea	Cynipidae	Aphelonix_persica_USNMENT01322296	0.439	70.884
Cynipoidea	Cynipidae	Atrusca_bella_USNMENT00892683	0.425	92.896
Cynipoidea	Cynipidae	Aulacidea_hieracii_USNMENT01322279	0.45	13.252
Cynipoidea	Cynipidae	Aylax_salviae_USNMENT01322277	0.447	26.562
Cynipoidea	Cynipidae	Callirhytis_eldoradensis_USNMENT00893402	0.459	87.671
Cynipoidea	Cynipidae	Cecinothofagus_ibarrai_USNMENT01322269	0.45	32.643
Cynipoidea	Cynipidae	Ceroptres_sp_USNMENT01322294	0.451	12.335
Cynipoidea	Cynipidae	Cynips_plumbea_USNMENT01322300	0.43	82.042
Cynipoidea	Cynipidae	Diastrophus_turgidus_USNMENT01322311	0.446	24.485
Cynipoidea	Cynipidae	Diplolepis_bicolor_USNMENT01322275	0.44	17.417
Cynipoidea	Cynipidae	Disholcaspis_quercusmamma_EX579	0.443	60.038
Cynipoidea	Cynipidae	Dryocosmus_rileypokei_USNMENT01322317	0.452	28.327
Cynipoidea	Cynipidae	Eschatocerus_niger_USNMENT01322270	0.436	25.331
Cynipoidea	Cynipidae	Holocynips_hartmani_USNMENT01322321	0.443	83.452
Cynipoidea	Cynipidae	Isocolcus_scabiosae_USNMENT01322273	0.447	15.056
Cynipoidea	Cynipidae	Neuroterus_distortus_USNMENT01322326	0.441	57.826
Cynipoidea	Cynipidae	Paraulax_quelensis_USNMENT01322268	0.452	25.768
Cynipoidea	Cynipidae	Pediaspis_aceris_USNMENT01339590	0.451	58.703
Cynipoidea	Cynipidae	Periclistus_sp1_USNMENT01322291	0.449	10.481
Cynipoidea	Cynipidae	Phanacis_sp_USNMENT00653613	0.456	66.012
Cynipoidea	Cynipidae	Plagiotrochus_suburi_USNMENT01322345	0.442	43.802
Cynipoidea	Cynipidae	Rhoophilus_loewi_USNMENT01322293	0.448	16.274
Cynipoidea	Cynipidae	Synergus_sp_USNMENT01322283	0.449	9.974
Cynipoidea	Cynipidae	Synophromorpha_sylvestris_USNMENT01322282	0.451	11.241
Cynipoidea	Cynipidae	Synophrus_pilulae_USNMENT00961203	0.451	14.864
Cynipoidea	Cynipidae	Zapatella_davisae_USNMENT01322330	0.44	64.424
Cynipoidea	Figitidae	Acanthaegilips_brasiliensis_USNMENT01339636	0.442	13.698
Cynipoidea	Figitidae	Aegilips_chilensis_USNMENT01339639	0.442	15.444
Cynipoidea	Figitidae	Aegilips_sp3_USNMENT01339647	0.451	13.937
Cynipoidea	Figitidae	Alloxysta_sp1_USNMENT01339609	0.443	9.321
Cynipoidea	Figitidae	Anacharis_sp_USNMENT01339612	0.447	20.209
Cynipoidea	Figitidae	Apocharips_trapezoidea_USNMENT01322156	0.445	18.568
Cynipoidea	Figitidae	Aspicera_hartigi_USNMENT01322148	0.442	12.007
Cynipoidea	Figitidae	Dilyta_sp1_USNMENT01339646	0.445	39.799
Cynipoidea	Figitidae	Euceroptres_montanus_USNMENT01322161	0.455	18.961
Cynipoidea	Figitidae	Figites_sp_USNMENT01322163	0.447	16.995
Cynipoidea	Figitidae	Ganaspis_brasiliensis_USNMENT01339685	0.439	16.131
Cynipoidea	Figitidae	Ganaspis_sp2_USNMENT01339603	0.44	27.042
Cynipoidea	Figitidae	Gronotoma_sp_USNMENT00877589	0.437	27.018
Cynipoidea	Figitidae	Hexacharis_flavipes_USNMENT01339633	0.444	59.574
Cynipoidea	Figitidae	Kleidotoma_sp1_USNMENT01339641	0.437	56.019
Cynipoidea	Figitidae	Leptolamina_ponapenis_USNMENT01339637	0.443	16.371
Cynipoidea	Figitidae	Leptopilina_japonica_USNMENT01339619	0.439	33.51
Cynipoidea	Figitidae	Lonchidia_sp1_USNMENT01339616	0.441	16.18
Cynipoidea	Figitidae	Lytoxysta_brevipalpus_USNMENT01322157	0.448	29.485
Cynipoidea	Figitidae	Melanips_sp_USNMENT01322150	0.445	47.334
Cynipoidea	Figitidae	Mikeius_hartigi_USNMENT01322169	0.435	54.643
Cynipoidea	Figitidae	Myrtopsen_mimosae_USNMENT01322134	0.437	87.722
Cynipoidea	Figitidae	Nordlandiella_semirufa_USNMENT01339644	0.439	15.122
Cynipoidea	Figitidae	Odonteucoila_sp1_USNMENT01339643	0.439	17.985
Cynipoidea	Figitidae	Omalaspis_sp_USNMENT01322151	0.436	50.998
Cynipoidea	Figitidae	Paraspicera_sp_USNMENT01322152	0.443	12.91
Cynipoidea	Figitidae	Parnips_nigripes_USNMENT01322129	0.451	34.472
Cynipoidea	Figitidae	Phaenoglyphis_sp1_USNMENT01339640	0.453	16.478
Cynipoidea	Figitidae	Plectocynips_pilosus_USNMENT01322170	0.436	52.48
Cynipoidea	Figitidae	Rhoptromeris_sp1_USNMENT01339642	0.449	43.179
Cynipoidea	Figitidae	Sarothrus_sp2_USNMENT01339611	0.449	13.838
Cynipoidea	Figitidae	Scutimica_sp_USNMENT01322133	0.425	67.756
Cynipoidea	Figitidae	Striatovertex_sp_USNMENT00653899	0.435	13.793
Cynipoidea	Figitidae	Thoreauella_sp1_USNMENT01339615	0.449	24.093
Cynipoidea	Figitidae	Trichoplasta_sp1_USNMENT01339635	0.447	19.072
Cynipoidea	Figitidae	Trybliographa_sp_USNMENT00877722	0.441	17.208
Cynipoidea	Figitidae	Tylosema_dayae_USNMENT01322132	0.429	86.184
Cynipoidea	Figitidae	Xyalaspis_sp_USNMENT01339604	0.443	13.378
Cynipoidea	Figitidae	Xyalophora_sp1_USNMENT01339617	0.437	11.673
Cynipoidea	Figitidae	Zaeucoila_robusta_USNMENT01339614	0.439	17.868
Cynipoidea	Ibaliidae	Heteribalia_sp_USNMENT01339673	0.443	6.777
Cynipoidea	Ibaliidae	Ibalia_anceps_USNMENT00653903	0.449	10.851
Cynipoidea	Liopteridae	Oberthuerella_lenticularis_USNMENT01322285	0.438	27.193
Cynipoidea	Liopteridae	Paramblynotus_virginianus_USNMENT01339638	0.446	18.132
Cynipoidea	Liopteridae	Pseudibalia_sp_USNMENT01339677	0.442	47.786
Cynipoidea			0.443662	33.6228
Diapriodea	Diapriidae	Aclista_sp_USNMENT01322344	0.468	64.801
Diapriodea	Diapriidae	Basalys_sp_USNMENT01322288	0.457	64.386
Diapriodea	Diapriidae	Belyta_sp_USNMENT01322343	0.464	64.685
Diapriodea	Diapriidae	Cinetus_sp_USNMENT01322342	0.476	18.882
Diapriodea	Diapriidae	Coptera_sp_USNMENT01322289	0.471	43.963
Diapriodea	Diapriidae	Diapria_conica_USNMENT01322287	0.455	41.893
Diapriodea	Diapriidae	Entomacis_sp_EX486	0.46	59.474
Diapriodea	Diapriidae	Miota_sp_USNMENT01322341	0.469	36.092
Diapriodea	Diapriidae	Pantoclis_sp_USNMENT01322340	0.471	47.64
Diapriodea	Diapriidae	Paramesius_sp_USNMENT01322286	0.475	53.192
Diapriodea	Diapriidae	Propsilomma_columbianum_USNMENT01322336	0.477	20.809
Diapriodea	Diapriidae	Spilomicrus_sp_USNMENT01322337	0.438	82.028
Diapriodea	Diapriidae	Trichopria_sp_USNMENT01322335	0.461	37.419
Diapriodea	Diapriidae	Zygota_sp_USNMENT01322354	0.473	60.95
Diapriodea	Ismaridae	Ismarus_sp_USNMENT01197715	0.46	81.095
Diapriodea	Monomachidae	Monomachus_sp_USNMENT01322359	0.46	39.679
Diapriodea			0.464687	51.0618
Evanioidea	Aulacidae	Aulacus_burquei_USNMENT01339672	0.488	14.476
Evanioidea	Aulacidae	Pristaulacus_stigmaterus_USNMENT01322229	0.486	8.376
Evanioidea	Evaniidae	Brachygaster_BRV003_PSUC_FEM188507	0.469	55.253
Evanioidea	Evaniidae	Evania_albofacialis_PSUC_FEM188504	0.5	22.956
Evanioidea	Evaniidae	Evaniella_semaeoda_USNMENT01322217	0.482	19.554
Evanioidea	Evaniidae	Hyptia_harpyoides_USNMENT01339668	0.495	32.569
Evanioidea	Evaniidae	Micrevania_DERV064_PSUC_FEM188505	0.465	20.837
Evanioidea	Evaniidae	Szepligetella_DERV047_PSUC_FEM188503	0.496	23.262
Evanioidea	Evaniidae	Zeuxevania_sp_PSUC_FEM188508	0.456	39.564
Evanioidea	Gasteruptiidae	Gasteruption_assectator_USNMENT01322227	0.453	20.537
Evanioidea	Gasteruptiidae	Gasteruption_tarsatorium_USNMENT01339671	0.454	53.982
Evanioidea			0.476727	28.306
Ichneumonoidea	Braconidae	Acanthocaudus_bicolor_USNMENT01322505	0.411	36.944
Ichneumonoidea	Braconidae	Acrisis_sp1_USNMENT01322601	0.431	44.902
Ichneumonoidea	Braconidae	Adelius_sp_nr_fasciipennis_USNMENT01322246	0.407	37.133
Ichneumonoidea	Braconidae	Ademon_sp1_USNMENT01322504	0.453	15.977
Ichneumonoidea	Braconidae	Adialytus_sp1_USNMENT01322467	0.381	58.985
Ichneumonoidea	Braconidae	Agathis_sp1_USNMENT01322249	0.407	57.604
Ichneumonoidea	Braconidae	Alabagrus_sp3_USNMENT01322247	0.417	36.568
Ichneumonoidea	Braconidae	Aleiodes_sp1_USNMENT01322233	0.44	14.747
Ichneumonoidea	Braconidae	Aliolus_spA_USNMENT01322550	0.443	17.51
Ichneumonoidea	Braconidae	Alysia_sp1_USNMENT01322532	0.444	20.128
Ichneumonoidea	Braconidae	Apanteles_sp4_USNMENT01322237	0.452	28.21
Ichneumonoidea	Braconidae	Aphaereta_sp_megalops_USNMENT01322462	0.452	40.415
Ichneumonoidea	Braconidae	Aphidius_sp4_USNMENT01322235	0.399	47.58
Ichneumonoidea	Braconidae	Aridelus_sp1_USNMENT01322471	0.429	23.215
Ichneumonoidea	Braconidae	Ascogaster_provancheri_USNMENT01322454	0.421	25.007
Ichneumonoidea	Braconidae	Asobara_sp1_USNMENT01322533	0.445	86.297
Ichneumonoidea	Braconidae	Aspilota_sp2_USNMENT01322446	0.453	26.392
Ichneumonoidea	Braconidae	Atanycolus_sp_hicoriae_USNMENT01322499	0.45	24.949
Ichneumonoidea	Braconidae	Aulacodes_nigriventris_USNMENT01322459	0.42	41.763
Ichneumonoidea	Braconidae	Aulosaphoides_sp1_USNMENT01322583	0.444	16.63
Ichneumonoidea	Braconidae	Austrozele_sp1_USNMENT01322441	0.451	22.75
Ichneumonoidea	Braconidae	Bassus_sp4_USNMENT01322252	0.411	59.858
Ichneumonoidea	Braconidae	Binodoxys_sp1_USNMENT01322506	0.404	39.889
Ichneumonoidea	Braconidae	Binodoxys_sp2_USNMENT01322507	0.419	77.492
Ichneumonoidea	Braconidae	Biosteres_spinaciae_USNMENT01322591	0.421	53.146
Ichneumonoidea	Braconidae	Blacus_spA_USNMENT01322548	0.453	18.526
Ichneumonoidea	Braconidae	Bolivar_ornaticornis_USNMENT01322438	0.444	13.142
Ichneumonoidea	Braconidae	Bracon_sp1_USNMENT01322232	0.447	21.538
Ichneumonoidea	Braconidae	Callihormius_bifasciatus_USNMENT01322486	0.462	20.226
Ichneumonoidea	Braconidae	Cantharoctonus_sp1_USNMENT01322602	0.44	39.229
Ichneumonoidea	Braconidae	Capitonius_chontalensis_USNMENT01322558	0.422	46.494
Ichneumonoidea	Braconidae	Cardiochiles_sp1_USNMENT01322431	0.414	36.046
Ichneumonoidea	Braconidae	Cedria_paradoxa_USNMENT01322582	0.455	19.239
Ichneumonoidea	Braconidae	Centistes_sp1_USNMENT01322439	0.431	18.033
Ichneumonoidea	Braconidae	Chaenusa_americana_USNMENT01322482	0.453	23.792
Ichneumonoidea	Braconidae	Chaenusa_quadriceps_USNMENT01322484	0.45	59.066
Ichneumonoidea	Braconidae	Charmon_sp1_USNMENT01322560	0.448	15.508
Ichneumonoidea	Braconidae	Chelonus_Microchelonus_sp1_USNMENT01322561	0.416	20.206
Ichneumonoidea	Braconidae	Chorebus_KPBS_sp7_USNMENT01322422	0.449	26.073
Ichneumonoidea	Braconidae	Chorebus_posticus_USNMENT01322423	0.448	27.222
Ichneumonoidea	Braconidae	Chremylus_elaphus_USNMENT01322599	0.444	29.096
Ichneumonoidea	Braconidae	Clinocentrus_sp2_USNMENT01322625	0.421	42.796
Ichneumonoidea	Braconidae	Coelinius_n_sp_USNMENT01322626	0.422	15.71
Ichneumonoidea	Braconidae	Coelinius_robinae_USNMENT01322424	0.44	12.638
Ichneumonoidea	Braconidae	Coelinius_sp1_USNMENT01322508	0.432	17.176
Ichneumonoidea	Braconidae	Coeloides_scolytivorus_USNMENT01322554	0.435	17.662
Ichneumonoidea	Braconidae	Coiba_jeffersoni_USNMENT01322487	0.44	25.233
Ichneumonoidea	Braconidae	Colastes_sp1_USNMENT01322617	0.456	23.418
Ichneumonoidea	Braconidae	Cosmophorus_sp1_USNMENT01322566	0.456	12.836
Ichneumonoidea	Braconidae	Cotesia_diacrisiae_USNMENT01322494	0.422	33.093
Ichneumonoidea	Braconidae	Cratospila_neocirce_USNMENT01322464	0.44	30.063
Ichneumonoidea	Braconidae	Dacnusa_KPBS_sp1_USNMENT01322427	0.465	19.102
Ichneumonoidea	Braconidae	Dapsilarthra_spA_USNMENT01322536	0.426	54.814
Ichneumonoidea	Braconidae	Diachasma_muliebre_USNMENT01322592	0.445	30.684
Ichneumonoidea	Braconidae	Diachasmimorpha_longicaudata_USNMENT01322503	0.443	72.297
Ichneumonoidea	Braconidae	Digonogastra_eurygaster_USNMENT01322500	0.457	22.227
Ichneumonoidea	Braconidae	Dinotrema_sp1_USNMENT01322537	0.452	30.187
Ichneumonoidea	Braconidae	Diolcogaster_sp3_USNMENT01322449	0.446	26.789
Ichneumonoidea	Braconidae	Diospilus_sp1_USNMENT01322575	0.456	58.861
Ichneumonoidea	Braconidae	Dolopsidea_carinata_USNMENT01322605	0.446	33.183
Ichneumonoidea	Braconidae	Doryctes_erythromelas_USNMENT01322488	0.432	13.145
Ichneumonoidea	Braconidae	Doryctobracon_crawfordi_USNMENT01322594	0.446	26.721
Ichneumonoidea	Braconidae	Earinus_sp1_USNMENT01322461	0.448	46.23
Ichneumonoidea	Braconidae	Ecphylus_rohweri_USNMENT01322490	0.405	38.339
Ichneumonoidea	Braconidae	Elasmosoma_sp1_USNMENT01322574	0.451	28.108
Ichneumonoidea	Braconidae	Ephedrus_sp45_USNMENT01322429	0.424	14.119
Ichneumonoidea	Braconidae	Epimicta_griffithsi_USNMENT01322426	0.432	19.926
Ichneumonoidea	Braconidae	Eubazus_sp1_USNMENT01322552	0.442	18.901
Ichneumonoidea	Braconidae	Exasticolus_sp1_USNMENT01322476	0.446	45.564
Ichneumonoidea	Braconidae	Exotela_sp2_USNMENT01322456	0.438	27.045
Ichneumonoidea	Braconidae	Fopius_arisanus_USNMENT01322593	0.443	29.265
Ichneumonoidea	Braconidae	Glyptapanteles_sp1_USNMENT01322478	0.453	18.794
Ichneumonoidea	Braconidae	Glyptomorpha_pectoralis_USNMENT01322556	0.444	25.955
Ichneumonoidea	Braconidae	Gnamptodon_sp1_USNMENT01322440	0.446	50.696
Ichneumonoidea	Braconidae	Helcon_nunciator_USNMENT01322576	0.448	20.546
Ichneumonoidea	Braconidae	Heterospilus_sp18_USNMENT01322563	0.457	64.239
Ichneumonoidea	Braconidae	Histeromerus_sp1_USNMENT01322604	0.454	20.236
Ichneumonoidea	Braconidae	Homolobus_sp1_USNMENT01322577	0.435	54.356
Ichneumonoidea	Braconidae	Hoplitalysia_slossonae_USNMENT01322466	0.435	11.497
Ichneumonoidea	Braconidae	Hormius_sp2_USNMENT01322578	0.461	56.768
Ichneumonoidea	Braconidae	Hymenochaonia_sp2_USNMENT01322244	0.447	19.712
Ichneumonoidea	Braconidae	Hypomicrogaster_zonaria_USNMENT01322460	0.455	21.502
Ichneumonoidea	Braconidae	Ichneutes_sp1_USNMENT01322581	0.446	35.291
Ichneumonoidea	Braconidae	Leiophron_incerta_USNMENT01322473	0.43	22.249
Ichneumonoidea	Braconidae	Leiophron_sp1_USNMENT01322568	0.445	44.956
Ichneumonoidea	Braconidae	Leluthia_mexicana_USNMENT01322436	0.426	14.287
Ichneumonoidea	Braconidae	Liobracon_aquilonius_USNMENT01322616	0.454	16.237
Ichneumonoidea	Braconidae	Lysaphidus_sp1_USNMENT01322495	0.458	30.126
Ichneumonoidea	Braconidae	Lysiphlebus_sp1_USNMENT01322546	0.385	37.086
Ichneumonoidea	Braconidae	Lysitermoides_sp1_USNMENT01322608	0.395	64.012
Ichneumonoidea	Braconidae	Macrocentrus_spA_USNMENT01322585	0.46	18.744
Ichneumonoidea	Braconidae	Meteorus_sp6_USNMENT01322447	0.436	26.069
Ichneumonoidea	Braconidae	Microctonus_sp4_USNMENT01322570	0.424	16.427
Ichneumonoidea	Braconidae	Microgaster_sp1_USNMENT01322451	0.434	24.458
Ichneumonoidea	Braconidae	Microplitis_sp2_USNMENT01322587	0.437	26.578
Ichneumonoidea	Braconidae	Mirax_sp1_USNMENT01322590	0.426	35.446
Ichneumonoidea	Braconidae	Monoctonus_sp1_USNMENT01322621	0.444	20.234
Ichneumonoidea	Braconidae	Nealiolus_sp1_USNMENT01322551	0.445	19.613
Ichneumonoidea	Braconidae	Neocremnops_virginiensis_USNMENT01322238	0.448	49.342
Ichneumonoidea	Braconidae	Neothlipsis_cincta_USNMENT01322251	0.453	21.478
Ichneumonoidea	Braconidae	Notiospathius_terminalis_USNMENT01322437	0.445	32.968
Ichneumonoidea	Braconidae	Odontobracon_montanus_USNMENT01322564	0.411	26.495
Ichneumonoidea	Braconidae	Oenonogastra_sp1_USNMENT01322540	0.418	15.84
Ichneumonoidea	Braconidae	Oligoneurus_sp1_USNMENT01322580	0.425	21.298
Ichneumonoidea	Braconidae	Oncophanes_sp_USNMENT01322606	0.447	8.64
Ichneumonoidea	Braconidae	Ontsira_sp1_USNMENT01322565	0.448	12.782
Ichneumonoidea	Braconidae	Opius_sp27_USNMENT01322597	0.444	24.009
Ichneumonoidea	Braconidae	Opius_sp5_USNMENT01322595	0.419	19.913
Ichneumonoidea	Braconidae	Orgilus_sp1_USNMENT01322598	0.411	31.37
Ichneumonoidea	Braconidae	Orgilus_sp4_USNMENT01322453	0.46	43.753
Ichneumonoidea	Braconidae	Orthostigma_sp1_USNMENT01322428	0.456	18.913
Ichneumonoidea	Braconidae	Pambolus_sp1_USNMENT01322600	0.441	90.868
Ichneumonoidea	Braconidae	Parahormius_sp1_USNMENT01322243	0.407	35.168
Ichneumonoidea	Braconidae	Paroligoneurus_sp1_USNMENT01322443	0.391	47.4
Ichneumonoidea	Braconidae	Pauesia_sp1_USNMENT01322547	0.458	26.638
Ichneumonoidea	Braconidae	Pentapleura_foveolata_USNMENT01322541	0.429	32.172
Ichneumonoidea	Braconidae	Perilitus_rutilus_USNMENT01322571	0.428	26.198
Ichneumonoidea	Braconidae	Peristenus_sp1_USNMENT01322569	0.453	21.049
Ichneumonoidea	Braconidae	Phaenocarpa_sp2_USNMENT01322542	0.431	53.422
Ichneumonoidea	Braconidae	Phanerotoma_sp1_USNMENT01322469	0.436	31.679
Ichneumonoidea	Braconidae	Pholetesor_sp1_USNMENT01322588	0.451	23.68
Ichneumonoidea	Braconidae	Pioscelus_borealis_USNMENT01322491	0.441	21.692
Ichneumonoidea	Braconidae	Polemochartus_liparae_USNMENT01322615	0.439	15.586
Ichneumonoidea	Braconidae	Polystenidea_parksi_USNMENT01322620	0.424	17.357
Ichneumonoidea	Braconidae	Praon_sp1_USNMENT01322430	0.446	19.31
Ichneumonoidea	Braconidae	Proterops_sp_proteroptoides_USNMENT01322444	0.458	60.17
Ichneumonoidea	Braconidae	Pseudognaptodon_sp1_USNMENT01322474	0.45	22.803
Ichneumonoidea	Braconidae	Rhaconotus_fasciatus_USNMENT01322492	0.442	49.249
Ichneumonoidea	Braconidae	Rhygoplitis_sp1_USNMENT01322480	0.432	18.54
Ichneumonoidea	Braconidae	Rhysipolis_sp1_USNMENT01322603	0.42	18.944
Ichneumonoidea	Braconidae	Schizoprymnus_sp2_USNMENT01322549	0.438	17.811
Ichneumonoidea	Braconidae	Sigalphus_sp1_USNMENT01322498	0.406	23.305
Ichneumonoidea	Braconidae	Snellenius_sp1_USNMENT01322589	0.428	29.828
Ichneumonoidea	Braconidae	Spathius_laflammei_USNMENT01322434	0.44	15.686
Ichneumonoidea	Braconidae	Stantonia_sp30_USNMENT01322481	0.414	19.231
Ichneumonoidea	Braconidae	Stiropius_sp_USNMENT01322624	0.437	11.252
Ichneumonoidea	Braconidae	Symphya_n_sp2_USNMENT01322254	0.419	20.711
Ichneumonoidea	Braconidae	Syntretus_sp1_USNMENT01322572	0.415	30.315
Ichneumonoidea	Braconidae	Toxoneuron_viator_USNMENT01322468	0.45	16.233
Ichneumonoidea	Braconidae	Triaspis_sp1_USNMENT01322475	0.439	20.99
Ichneumonoidea	Braconidae	Trioxys_sp1_USNMENT01322622	0.426	43.11
Ichneumonoidea	Braconidae	Trioxys_sp2_USNMENT01322623	0.418	37.589
Ichneumonoidea	Braconidae	Triraphis_discoideus_USNMENT01322496	0.421	20.406
Ichneumonoidea	Braconidae	Triraphis_sp2_USNMENT01322611	0.446	56.546
Ichneumonoidea	Braconidae	Urosigalphus_sp2_USNMENT01322614	0.449	14.908
Ichneumonoidea	Braconidae	Utetes_sp1_USNMENT01322452	0.449	50.914
Ichneumonoidea	Braconidae	Vadumasonium_sp1_USNMENT01322618	0.446	12.452
Ichneumonoidea	Braconidae	Vipio_sp1_USNMENT01322501	0.448	22.752
Ichneumonoidea	Braconidae	Wroughtonia_sp1_USNMENT01322502	0.457	30.619
Ichneumonoidea	Braconidae	Yelicones_delicatus_USNMENT01322497	0.442	19.975
Ichneumonoidea	Ichneumonidae	Absyrtus_sp_BS_UCE_Ich386	0.473	33.9
Ichneumonoidea	Ichneumonidae	Acrolyta_sp_BS_UCE_Ich122	0.473	42.468
Ichneumonoidea	Ichneumonidae	Acrotaphus_wiltii_BS_UCE_Ich319	0.465	14.654
Ichneumonoidea	Ichneumonidae	Adelognathus_sp_BS_UCE_Ich181	0.435	76.443
Ichneumonoidea	Ichneumonidae	Agonocryptus_brevicauda_BS_UCE_Ich581	0.483	33.696
Ichneumonoidea	Ichneumonidae	Agonocryptus_physocnemis_BS_UCE_Ich001	0.474	27.757
Ichneumonoidea	Ichneumonidae	Agriotypus_armatus_BS_UCE_Ich182	0.436	75.372
Ichneumonoidea	Ichneumonidae	Allophrys_n_sp_BS_UCE_Ich339	0.463	73.521
Ichneumonoidea	Ichneumonidae	Alloplasta_superba_BS_UCE_Ich312	0.469	17.04
Ichneumonoidea	Ichneumonidae	Alomya_debellator_BS_UCE_Ich201	0.48	8.6
Ichneumonoidea	Ichneumonidae	Alophophion_sp_BS_UCE_Ich327	0.486	19.876
Ichneumonoidea	Ichneumonidae	Anomalon_sp_BS_UCE_Ich336B	0.47	46.929
Ichneumonoidea	Ichneumonidae	Aperileptus_sp_BS_UCE_Ich495	0.451	24.142
Ichneumonoidea	Ichneumonidae	Arotes_melleus_BS_UCE_Ich301	0.479	16.533
Ichneumonoidea	Ichneumonidae	Astrenis_sp_BS_UCE_Ich443	0.452	46.287
Ichneumonoidea	Ichneumonidae	Ateleute_sp_BS_UCE_Ich183	0.469	30.841
Ichneumonoidea	Ichneumonidae	Atopotrophus_bucephalus_BS_UCE_Ich434	0.449	35.243
Ichneumonoidea	Ichneumonidae	Atractodes_sp_BS_UCE_Ich154	0.478	11.55
Ichneumonoidea	Ichneumonidae	Barycnemis_sp_BS_UCE_Ich489	0.478	30.169
Ichneumonoidea	Ichneumonidae	Barylypa_sp_BS_UCE_Ich478	0.47	11.224
Ichneumonoidea	Ichneumonidae	Brachycyrtus_ornatus_BS_UCE_Ich187	0.432	80.404
Ichneumonoidea	Ichneumonidae	Buathra_laborator_BS_UCE_Ich019	0.47	11.219
Ichneumonoidea	Ichneumonidae	Calliephialtes_ferrugineus_BS_UCE_Ich375	0.468	59.519
Ichneumonoidea	Ichneumonidae	Campoletis_sonorensis_BS_UCE_Ich188	0.455	35.716
Ichneumonoidea	Ichneumonidae	Casinaria_sp_BS_UCE_Ich436	0.458	49.269
Ichneumonoidea	Ichneumonidae	Cestrus_arcuatus_BS_UCE_Ich003	0.476	12.533
Ichneumonoidea	Ichneumonidae	Charops_sp_BS_UCE_Ich455	0.461	46.577
Ichneumonoidea	Ichneumonidae	Chirotica_sp_BS_UCE_Ich476	0.462	64.93
Ichneumonoidea	Ichneumonidae	Chlorocryptus_purpuratus_BS_UCE_Ich020	0.467	22.288
Ichneumonoidea	Ichneumonidae	Cidaphus_sp_BS_UCE_Ich385	0.461	52.092
Ichneumonoidea	Ichneumonidae	Clasis_n_sp_BS_UCE_Ich189	0.481	23.565
Ichneumonoidea	Ichneumonidae	Clatha_sp_BS_UCE_Ich461	0.463	33.163
Ichneumonoidea	Ichneumonidae	Coleocentrus_rufus_BS_UCE_Ich379	0.47	53.244
Ichneumonoidea	Ichneumonidae	Collyria_coxator_BS_UCE_Ich384	0.466	63.399
Ichneumonoidea	Ichneumonidae	Cryptophion_inaequalipes_BS_UCE_Ich445	0.472	43.886
Ichneumonoidea	Ichneumonidae	Cryptopimpla_quadrilineata_jocosa_BS_UCE_Ich343	0.472	24.691
Ichneumonoidea	Ichneumonidae	Crytea_albitrochnaterata_BS_UCE_Ich228	0.487	9.516
Ichneumonoidea	Ichneumonidae	Cylloceria_melancholica_BS_UCE_Ich381		71.333
Ichneumonoidea	Ichneumonidae	Cymodusa_distincta_BS_UCE_Ich466	0.459	26.257
Ichneumonoidea	Ichneumonidae	Deleboea_sp_BS_UCE_Ich186	0.429	64.792
Ichneumonoidea	Ichneumonidae	Diacritus_muliebris_BS_UCE_Ich311	0.475	9.867
Ichneumonoidea	Ichneumonidae	Dicamptus_sp_BS_UCE_Ich454	0.496	39.697
Ichneumonoidea	Ichneumonidae	Digonocryptus_narratorius_BS_UCE_Ich072	0.474	18.568
Ichneumonoidea	Ichneumonidae	Diplazon_laetatorius_BS_UCE_Ich322	0.476	58.799
Ichneumonoidea	Ichneumonidae	Dolichomitus_sp_BS_UCE_Ich308	0.468	13.363
Ichneumonoidea	Ichneumonidae	Dusona_sp_BS_UCE_Ich410	0.458	58.638
Ichneumonoidea	Ichneumonidae	Echthromorpha_agrestoria_BS_UCE_Ich335	0.486	43.762
Ichneumonoidea	Ichneumonidae	Echthrus_reluctator_BS_UCE_Ich117	0.476	8.917
Ichneumonoidea	Ichneumonidae	Eiphosoma_sp_BS_UCE_Ich190	0.476	17.429
Ichneumonoidea	Ichneumonidae	Endasys_sp_BS_UCE_Ich131	0.434	63.983
Ichneumonoidea	Ichneumonidae	Enicospilus_sp_BS_UCE_Ich570	0.479	49.507
Ichneumonoidea	Ichneumonidae	Enizemum_sp_BS_UCE_Ich481	0.474	26.885
Ichneumonoidea	Ichneumonidae	Ephialtes_sp_BS_UCE_Ich584	0.499	24.573
Ichneumonoidea	Ichneumonidae	Erigorgus_sp_BS_UCE_Ich465	0.466	24.931
Ichneumonoidea	Ichneumonidae	Erythrodolius_sp_BS_UCE_Ich397	0.464	56.865
Ichneumonoidea	Ichneumonidae	Ethelurgus_nigriventris_BS_UCE_Ich165	0.467	55.798
Ichneumonoidea	Ichneumonidae	Euceros_sp_BS_UCE_Ich191	0.441	81.074
Ichneumonoidea	Ichneumonidae	Eusterinx_oligomera_BS_UCE_Ich348	0.467	32.965
Ichneumonoidea	Ichneumonidae	Eutanygaster_sp_BS_UCE_Ich412	0.472	28.262
Ichneumonoidea	Ichneumonidae	Excavarus_annulipes_BS_UCE_Ich382	0.46	56.18
Ichneumonoidea	Ichneumonidae	Exochus_izbus_BS_UCE_Ich391	0.456	27.302
Ichneumonoidea	Ichneumonidae	Gavrana_sp_BS_UCE_Ich203	0.471	53.114
Ichneumonoidea	Ichneumonidae	Gelis_sp_BS_UCE_Ich134	0.485	17.908
Ichneumonoidea	Ichneumonidae	Glypta_sp_BS_UCE_Ich304	0.455	67.072
Ichneumonoidea	Ichneumonidae	Gnypetomorpha_sp_BS_UCE_Ich166	0.471	30.886
Ichneumonoidea	Ichneumonidae	Grotea_sp_BS_UCE_Ich367	0.474	18.769
Ichneumonoidea	Ichneumonidae	Helictes_sp_BS_UCE_Ich324	0.491	20.288
Ichneumonoidea	Ichneumonidae	Hedycryptus_rufiopetiolatus_BS_UCE_Ich023	0.481	9.829
Ichneumonoidea	Ichneumonidae	Heteropelma_datanae_BS_UCE_Ich479	0.471	12.448
Ichneumonoidea	Ichneumonidae	Homotropus_sp_BS_UCE_Ich482	0.475	31.697
Ichneumonoidea	Ichneumonidae	Hybrizon_rileyi_BS_UCE_Ich316	0.478	29.66
Ichneumonoidea	Ichneumonidae	Ichneumon_bucculentus_BS_UCE_Ich233	0.47	23.746
Ichneumonoidea	Ichneumonidae	Klutiana_sp_BS_UCE_Ich388	0.485	12.323
Ichneumonoidea	Ichneumonidae	Labena_grallator_BS_UCE_Ich192	0.457	68.754
Ichneumonoidea	Ichneumonidae	Lanugo_schlingeri_BS_UCE_Ich015	0.493	12.49
Ichneumonoidea	Ichneumonidae	Leptobatopsis_sp_BS_UCE_Ich462	0.474	9.495
Ichneumonoidea	Ichneumonidae	Linycus_exhortator_BS_UCE_Ich213	0.476	27.272
Ichneumonoidea	Ichneumonidae	Liojoppa_aff_centralis_BS_UCE_Ich296	0.485	12.666
Ichneumonoidea	Ichneumonidae	Lissopimpla_sp_BS_UCE_Ich448	0.483	20.146
Ichneumonoidea	Ichneumonidae	Lycorina_fici_BS_UCE_Ich400	0.497	20.187
Ichneumonoidea	Ichneumonidae	Macrojoppa_bogotensis_BS_UCE_Ich263	0.466	50.657
Ichneumonoidea	Ichneumonidae	Mansa_sp_BS_UCE_Ich105	0.488	33.019
Ichneumonoidea	Ichneumonidae	Megarhyssa_atrata_BS_UCE_Ich310	0.472	16.517
Ichneumonoidea	Ichneumonidae	Megastylus_sp_BS_UCE_Ich475	0.486	16.472
Ichneumonoidea	Ichneumonidae	Melalophacharops_sp_BS_UCE_Ich449	0.469	35.848
Ichneumonoidea	Ichneumonidae	Meniscomorpha_sp_BS_UCE_Ich318	0.466	18.167
Ichneumonoidea	Ichneumonidae	Mesochorus_sp_BS_UCE_Ich334B	0.477	52.645
Ichneumonoidea	Ichneumonidae	Mesoleptidea_sp_BS_UCE_Ich487	0.467	29.48
Ichneumonoidea	Ichneumonidae	Messatoporus_discoidalis_BS_UCE_Ich087	0.469	11.955
Ichneumonoidea	Ichneumonidae	Metopius_sp_BS_UCE_Ich333B	0.467	24.436
Ichneumonoidea	Ichneumonidae	Microcharops_sp_BS_UCE_Ich406	0.475	31.368
Ichneumonoidea	Ichneumonidae	Microleptes_sp_BS_UCE_Ich196	0.427	83.411
Ichneumonoidea	Ichneumonidae	Mnioes_sp_BS_UCE_Ich500	0.469	25.197
Ichneumonoidea	Ichneumonidae	Neorhacodes_brevicauda_BS_UCE_Ich441	0.46	92.769
Ichneumonoidea	Ichneumonidae	Neotheronia_sp_BS_UCE_Ich317	0.487	76.683
Ichneumonoidea	Ichneumonidae	Neoxorides_caryae_BS_UCE_Ich376	0.485	17.709
Ichneumonoidea	Ichneumonidae	Nesolinoceras_laluzbrillante_BS_UCE_Ich009	0.473	15.61
Ichneumonoidea	Ichneumonidae	Netelia_sp_BS_UCE_Ich199	0.469	14.333
Ichneumonoidea	Ichneumonidae	Odontocolon_albotibiale_BS_UCE_Ich200	0.466	7.439
Ichneumonoidea	Ichneumonidae	Oedemopsis_sp_BS_UCE_Ich352	0.449	34.206
Ichneumonoidea	Ichneumonidae	Ophion_sp_BS_UCE_Ich571	0.483	38.42
Ichneumonoidea	Ichneumonidae	Orthocentrus_sp_BS_UCE_Ich306	0.473	12.122
Ichneumonoidea	Ichneumonidae	Oxytorus_sp_BS_UCE_Ich366	0.474	57.559
Ichneumonoidea	Ichneumonidae	Pachysomoides_fulvus_BS_UCE_Ich078	0.471	11.394
Ichneumonoidea	Ichneumonidae	Phaeogenes_ss_sp_BS_UCE_Ich212	0.487	13.041
Ichneumonoidea	Ichneumonidae	Phobocampe_clisiocampae_BS_UCE_Ich344	0.465	11.639
Ichneumonoidea	Ichneumonidae	Phygadeuon_sp_BS_UCE_Ich140	0.434	79.416
Ichneumonoidea	Ichneumonidae	Phytodietus_pleuralis_BS_UCE_Ich315	0.461	12.604
Ichneumonoidea	Ichneumonidae	Pimpla_aequalis_BS_UCE_Ich198	0.502	20.378
Ichneumonoidea	Ichneumonidae	Platymystax_sp_BS_UCE_Ich107	0.478	12.301
Ichneumonoidea	Ichneumonidae	Pleolophus_basizonus_BS_UCE_Ich113	0.474	29.637
Ichneumonoidea	Ichneumonidae	Podogaster_cf_BS_UCE_Ich421	0.461	62.448
Ichneumonoidea	Ichneumonidae	Polyblastus_sp_BS_UCE_Ich488	0.463	13.078
Ichneumonoidea	Ichneumonidae	Hidryta_fusiventris_CO492	0.459	17.747
Ichneumonoidea	Ichneumonidae	Pristomerus_sp_BS_UCE_Ich413	0.453	63.019
Ichneumonoidea	Ichneumonidae	Proclitus_fulvicornis_BS_UCE_Ich355	0.484	49.263
Ichneumonoidea	Ichneumonidae	Pygocryptus_erugatus_BS_UCE_Ich139	0.481	17.285
Ichneumonoidea	Ichneumonidae	Rhyssella_nitida_BS_UCE_Ich378	0.483	29.948
Ichneumonoidea	Ichneumonidae	Rothneyia_sp_BS_UCE_Ich458	0.489	14.429
Ichneumonoidea	Ichneumonidae	Schenkia_sp_BS_UCE_Ich110	0.478	12.763
Ichneumonoidea	Ichneumonidae	Scolomus_clypeatus_BS_UCE_Ich328	0.464	46.511
Ichneumonoidea	Ichneumonidae	Setanta_sp_BS_UCE_Ich267	0.487	56.285
Ichneumonoidea	Ichneumonidae	Skiapus_coalescens_BS_UCE_Ich463	0.492	14.855
Ichneumonoidea	Ichneumonidae	Spliopteron_occiputale_BS_UCE_Ich313	0.478	15.622
Ichneumonoidea	Ichneumonidae	Stenarella_insidiator_BS_UCE_Ich059	0.473	8.35
Ichneumonoidea	Ichneumonidae	Stenichneumon_culpator_BS_UCE_Ich238	0.484	11.459
Ichneumonoidea	Ichneumonidae	Stenomacrus_sp_BS_UCE_Ich499	0.471	12.263
Ichneumonoidea	Ichneumonidae	Stilbops_vetulus_BS_UCE_Ich423	0.462	75.047
Ichneumonoidea	Ichneumonidae	Tamaulipeca_nsp_BS_UCE_Ich185	0.47	19.279
Ichneumonoidea	Ichneumonidae	Therion_sp_BS_UCE_Ich403	0.465	46.387
Ichneumonoidea	Ichneumonidae	Theronia_sp_BS_UCE_Ich435	0.485	19.621
Ichneumonoidea	Ichneumonidae	Thyreodon_sp_BS_UCE_Ich383	0.464	80.093
Ichneumonoidea	Ichneumonidae	Trathala_n_sp_BS_UCE_Ich408	0.477	52.202
Ichneumonoidea	Ichneumonidae	Trematopygodes_rufipectus_BS_UCE_Ich345	0.459	28.407
Ichneumonoidea	Ichneumonidae	Trematopygus_sp_BS_UCE_Ich468	0.464	69.385
Ichneumonoidea	Ichneumonidae	Trichomma_cf_BS_UCE_Ich452	0.461	27.02
Ichneumonoidea	Ichneumonidae	Triclistus_crassus_BS_UCE_Ich334B	0.463	17.944
Ichneumonoidea	Ichneumonidae	Trieces_sp_BS_UCE_Ich392	0.468	44.777
Ichneumonoidea	Ichneumonidae	Trogomorpha_trogiformis_BS_UCE_Ich205	0.447	72.611
Ichneumonoidea	Ichneumonidae	Trychosis_exulans_BS_UCE_Ich097	0.456	10.889
Ichneumonoidea	Ichneumonidae	Venturia_sp_BS_UCE_Ich450	0.464	19.208
Ichneumonoidea	Ichneumonidae	Vulgichneumon_sp_BS_UCE_Ich207	0.484	7.278
Ichneumonoidea	Ichneumonidae	Xanthocampoplex_sp_BS_UCE_Ich460	0.464	29.426
Ichneumonoidea	Ichneumonidae	Xiphosomella_sp_BS_UCE_Ich409	0.468	48.931
Ichneumonoidea	Ichneumonidae	Xorides_sp_BS_UCE_Ich309	0.47	10.135
Ichneumonoidea	Ichneumonidae	Zaglyptus_varipes_BS_UCE_Ich349	0.465	14.582
Ichneumonoidea			0.45302	32.1245
Orussoidea	Orussidae	Orussus_minutus_USNMENT01339621	0.489	10.081
Orussoidea	Orussidae	Orussus_terminalis_USNMENT01339620	0.485	17.875
Orussoidea			0.487	13.978
Pamphilioidea	Pamphiliidae	Onycholyda_luteicornis_USNMENT01339624	0.479	15.724
Pamphilioidea	Pamphiliidae	Pamphilius_pullatus_USNMENT01339625	0.481	54.782
Pamphilioidea			0.48	35.253
Platygastroidea	Platygastridae	Aceroteta_sp_USNMENT01197068	0.487	28.059
Platygastroidea	Platygastridae	Alfredella_sp_USNMENT01197967	0.474	31.747
Platygastroidea	Platygastridae	Allostemma_sp_USNMENT01335756	0.461	31.402
Platygastroidea	Platygastridae	Amblyaspis_sp_USNMENT01223891	0.468	29.28
Platygastroidea	Platygastridae	Amitus_sp_USNMENT01223842	0.467	20.704
Platygastroidea	Platygastridae	Annettella_sp_USNMENT01197959	0.485	38.516
Platygastroidea	Platygastridae	Aphanomerus_sp_USNMENT01109890	0.476	24.216
Platygastroidea	Platygastridae	Austromerus_sp_USNMENT01197939	0.475	38.727
Platygastroidea	Platygastridae	Calomerella_sp_USNMENT01197842	0.462	25.929
Platygastroidea	Platygastridae	Fidiobia_sp_USNMENT01223772	0.481	37.822
Platygastroidea	Platygastridae	Gastrotrypes_sp_USNMENT01223878	0.473	31.132
Platygastroidea	Platygastridae	Inostemma_sp_USNMENT01335757	0.467	28.982
Platygastroidea	Platygastridae	Iphitrachelus_sp_USNMENT01335755	0.52	43.445
Platygastroidea	Platygastridae	Isolia_sp_OSUC698060	0.481	31.417
Platygastroidea	Platygastridae	Leptacis_sp_USNMENT01223928	0.472	29.06
Platygastroidea	Platygastridae	Magellanium_sp_USNMENT01197849	0.472	14.286
Platygastroidea	Platygastridae	Metaclisis_sp_USNMENT01197956	0.475	18.745
Platygastroidea	Platygastridae	Nanomerus_spinulus_USNMENT01197953	0.477	22.599
Platygastroidea	Platygastridae	Piestopleura_sp_USNMENT01223801	0.482	39.748
Platygastroidea	Platygastridae	Platygaster_sp_USNMENT01335753	0.473	29.423
Platygastroidea	Platygastridae	Platygaster_sp_USNMENT01335833	0.496	26.838
Platygastroidea	Platygastridae	Proplatygaster_sp_USNMENT01109879	0.476	17.107
Platygastroidea	Platygastridae	Synopeas_sp_USNMENT01223783	0.466	37.722
Platygastroidea	Platygastridae	Tetrabaeus_sp_USNMENT01197878	0.477	21.892
Platygastroidea	Scelionidae	Trissolcus_sp_USNMENT01223831	0.46	22.261
Platygastroidea	Platygastridae	Zelandonota_sp_USNMENT01109898	0.476	29.155
Platygastroidea	Platygastridae	Zelostemma_sp_USNMENT01109896	0.469	16.721
Platygastroidea	Sparasionidae	Archaeoteleia_mellea_OSUC_203348	0.455	10.689
Platygastroidea	Janzenellidae	Janzenella_innupta_OSUC264384	0.447	32.556
Platygastroidea	Neuroscelionidae	Neuroscelio_doddi_OSUC_0147252	0.439	81.394
Platygastroidea	Nixonidae	Nixonia_watshami_USNMENT01109338	0.447	11.124
Platygastroidea	Scelionidae	Paridris_minator_USNMENT01322139	0.473	28.303
Platygastroidea	Sparasionidae	Sparasion_cullaris_USNMENT01322137	0.454	14.845
Platygastroidea			0.471606	28.662
Proctotrupoidea	Heloridae	Helorus_ruficornis_USNMENT0653897	0.448	15.184
Proctotrupoidea	Pelecinidae	Pelecinus_sp_EX451	0.445	58.915
Proctotrupoidea	Proctotrupidae	Afroserphus_masneri_USNMENT00896672	0.426	20.791
Proctotrupoidea	Proctotrupidae	Codrus_sp_USNMENT01322353	0.433	79.88
Proctotrupoidea	Proctotrupidae	Exallonyx_sp_USNMENT01322352	0.439	57.555
Proctotrupoidea	Proctotrupidae	Phaenoserphus_sp_USNMENT00764821	0.447	47.285
Proctotrupoidea	Proctotrupidae	Proctotrupes_sp1_USNMENT01322351	0.426	83.056
Proctotrupoidea	Roproniidae	Ropronia_garmani_USMNENT0653896	0.499	12.221
Proctotrupoidea	Vanhorniidae	Vanhornia_eucnemidarum_EX498	0.44	29.903
Proctotrupoidea			0.444778	44.9767
Siricoidea	Siricidae	Sirex_noctilio_USNMENT01339665	0.459	10.715
Siricoidea	Siricidae	Tremex_columba_USNMENT01322218	0.459	9.23
Siricoidea			0.459	9.9725
Stephanoidea	Stephanidae	Megischus_mexicanus_USNMENT01339669	0.433	39.353
Stephanoidea	Stephanidae	Megischus_sp_USNMENT01322262	0.436	26.188
Stephanoidea			0.4345	32.7705
Tenthredinoidea	Argidae	Arge_humeralis_USNMENT01339627	0.469	22.332
Tenthredinoidea	Argidae	Atomacera_decepta_USNMENT01339630	0.476	17.119
Tenthredinoidea	Argidae	Schizocerella_lineata_USNMENT01322224	0.474	36.413
Tenthredinoidea	Cimbicidae	Abia_lonicerae_USNMENT01322220	0.466	18.42
Tenthredinoidea	Pergidae	Acordulecera_pellucida_USNMENT01322225	0.466	50.838
Tenthredinoidea	Pergidae	Lophyrotoma_zonalis_USNMENT01339631	0.485	44.203
Tenthredinoidea	Tenthredinidae	Athalia_sp_USNMENT01339632	0.454	9.318
Tenthredinoidea	Tenthredinidae	Cladius_difformis_USNMENT01322223	0.458	25.087
Tenthredinoidea	Tenthredinidae	Heptamelus_dahlbomi_USNMENT01339629	0.463	23.249
Tenthredinoidea	Tenthredinidae	Lagium_atroviolaceum_USNMENT01322219	0.461	14.624
Tenthredinoidea	Tenthredinidae	Macrophya_trisyllaba_USNMENT01322226	0.452	18.152
Tenthredinoidea	Tenthredinidae	Nematus_tibialis_HPG2	0.46	59.556
Tenthredinoidea	Tenthredinidae	Pachynematus_corniger_USNMENT01322228	0.475	17.213
Tenthredinoidea	Tenthredinidae	Paracharactus_rudis_USNMENT01322222	0.443	15.497
Tenthredinoidea	Tenthredinidae	Taxonus_pallipes_USNMENT01322231	0.465	15.84
Tenthredinoidea	Tenthredinidae	Thrinax_dubitata_USNMENT01322221	0.434	17.333
Tenthredinoidea	Tenthredinidae	Waldheimia_carbonaria_USNMENT01322216	0.45	23.218
Tenthredinoidea			0.461824	25.2007
Trigonaloidea	Trigonalidae	Orthogonalys_pulchella_USNMENT01322215	0.481	6.57
Trigonaloidea	Trigonalidae	Taeniogonalos_gundlachii_USNMENT01339670	0.48	16.701
Trigonaloidea			0.4805	11.6355
Xiphydrioidea	Xiphydriidae	Xiphydria_maculata_USNMENT01339666	0.488	11.346
Xiphydrioidea	Xiphydriidae	Xiphydria_maculata_USNMENT01339667	0.491	14.734
Xiphydrioidea			0.4895	13.04
Xyeloidea	Xyelidae	Xyela_bakeri_USNMENT01322230	0.48	13.021
Xyeloidea	Xyelidae	Xyela_sp_EX453	0.461	63.846
Xyeloidea			0.4705	38.4335
Megalyroidea	Megalyridae	Megalyridae_sp_USNMENT01339662	0.49	36.669
Mymarommatoidea	Mymarommatidae	Mymaromma_anomalum_JRAS07601_0189	0.468	73.466
OUTGROUP	Blattodea	Blattella_germanica	0.434	66.403
OUTGROUP	Coleoptera	Agrilus_planipennis	0.419	78.02
OUTGROUP	Diptera	Aedes_albopictus	0.504	86.947
OUTGROUP	Hemiptera	Homalodisca_vitripennis	0.46	75.551
OUTGROUP	Lepidoptera	Papilio_glauca	0.467	79.599
OUTGROUP	Psocodea	Pediculus_humanus	0.388	77.543
		Maximum	0.52	92.896
		Minimum	0.381	6.57
References:
Borowiec, M. L. (2016). AMAS: a fast tool for alignment manipulation and computing of summary statistics. PeerJ 4, e1660.

## Sheet: Supplementary Data 4
Supplementary Data 4: Summary statistics for UCE loci. 1118 loci within the 50% completeness matrix are included. Calculations were performed on Gblocks-trimmed alignments. Presence of these loci in the additional submatrices (Nuc-60%, Nuc-70%, Prot-AA-50%) and GC bin membership is indicated. Calculated with AMAS (Borowiec 2019). Source data for this Table can be found in the Dryad repository at …
Locus	# taxa	Trimmed alignment length (bp)	Presence-Nuc-60%	Presence-Nuc-70%	Presence-AA-50%	GC content	Proportion missing	# variable sites	Proportion of variable sites	Nuc - PI sites	Proportion PI sites	AA - Alignment length	AA - PI sites	GC Bin #
uce-10	503	78	1			0.444	0.349	65	0.833	38	0.487			3
uce-100	525	115	1		1	0.566	1.769	87	0.757	48	0.417	38	32	5
uce-10008	485	106	1			0.386	3.655	83	0.783	70	0.66			2
uce-10009	484	473	1		1	0.462	12.193	390	0.825	304	0.643	101	41	4
uce-10029	512	237	1		1	0.53	15.103	205	0.865	176	0.743	19	8	5
uce-10033	493	458	1		1	0.445	13.02	369	0.806	315	0.688	86	25	3
uce-1004	591	90	1	1		0.446	3.202	65	0.722	52	0.578			3
uce-10053	508	93	1			0.505	0.155	48	0.516	31	0.333			4
uce-10054	423	158				0.459	2.174	133	0.842	89	0.563			3
uce-10059	434	310			1	0.581	8.355	203	0.655	187	0.603	68	27	5
uce-1006	596	82	1	1		0.474	0.196	39	0.476	31	0.378			4
uce-10061	407	165			1	0.546	6.896	132	0.8	110	0.667	40	25	5
uce-10063	487	259	1		1	0.409	9.037	213	0.822	157	0.606	43	7	2
uce-10068	461	198				0.561	5.928	177	0.894	140	0.707			5
uce-10069	473	227	1		1	0.477	4.131	170	0.749	116	0.511	68	21	4
uce-1007	601	157	1	1		0.532	12.132	139	0.885	130	0.828			5
uce-10073	461	247			1	0.515	3.436	200	0.81	176	0.713	42	17	4
uce-10074	499	143	1			0.487	1.048	117	0.818	94	0.657			4
uce-1008	643	43	1	1		0.378	0.101	35	0.814	24	0.558			2
uce-10086	389	232				0.533	8.636	164	0.707	145	0.625			5
uce-10089	436	74				0.592	1.531	40	0.541	31	0.419			5
uce-1009	419	93				0.55	6.005	80	0.86	68	0.731			5
uce-10093	492	157	1		1	0.532	0.898	121	0.771	71	0.452	37	4	5
uce-10096	506	196	1		1	0.517	1.23	175	0.893	140	0.714	37	30	5
uce-10099	455	47				0.419	2.997	39	0.83	31	0.66			2
uce-1010	519	74	1			0.468	10.23	63	0.851	49	0.662			4
uce-10100	439	136			1	0.513	0.569	73	0.537	65	0.478	39	5	4
uce-10104	462	201	1		1	0.469	3.459	161	0.801	145	0.721	10	3	4
uce-1011	640	84	1	1		0.419	0.565	71	0.845	63	0.75			2
uce-1012	631	87	1	1		0.449	3.907	76	0.874	61	0.701			3
uce-10123	399	199				0.428	7.195	118	0.593	103	0.518			3
uce-10137	465	95	1			0.448	7.011	72	0.758	51	0.537			3
uce-10139	411	443			1	0.433	14.099	329	0.743	279	0.63	89	51	3
uce-1014	613	59	1	1		0.389	7.623	44	0.746	41	0.695			2
uce-10141	407	364			1	0.437	12.839	305	0.838	246	0.676	67	27	3
uce-10142	465	179	1		1	0.446	2.582	123	0.687	97	0.542	47	11	3
uce-10144	396	277				0.437	5.687	213	0.769	162	0.585			3
uce-10145	499	170	1		1	0.473	2.616	141	0.829	98	0.576	28	11	4
uce-1015	504	37	1			0.33	7.926	34	0.919	22	0.595			1
uce-10156	450	162				0.423	12.372	159	0.981	147	0.907			3
uce-1016	597	54	1	1		0.293	0.515	52	0.963	47	0.87			1
uce-10175	445	126			1	0.478	3.399	110	0.873	75	0.595	36	17	4
uce-10178	445	64				0.43	2.219	56	0.875	45	0.703			3
uce-10187	411	142			1	0.53	1.372	92	0.648	72	0.507	44	10	5
uce-10188	442	406				0.453	14.022	342	0.842	273	0.672			3
uce-10189	477	70	1			0.381	9.14	58	0.829	39	0.557			2
uce-1019	630	76	1	1		0.452	8.3	71	0.934	56	0.737			3
uce-1020	577	55	1	1		0.4	0.287	42	0.764	23	0.418			2
uce-10201	459	132			1	0.533	0.995	98	0.742	71	0.538	42	16	5
uce-10202	434	112			1	0.502	3.571	100	0.893	75	0.67	20	10	4
uce-10214	451	58				0.31	5.054	53	0.914	39	0.672			1
uce-10216	416	89				0.366	3.617	79	0.888	60	0.674			2
uce-10218	481	62	1			0.33	16.21	61	0.984	55	0.887			1
uce-10221	450	99				0.428	8.341	78	0.788	67	0.677			3
uce-10222	490	63	1			0.394	2.809	44	0.698	36	0.571			2
uce-1023	577	60	1	1		0.411	8.55	47	0.783	31	0.517			2
uce-10230	434	321			1	0.433	10.349	251	0.782	219	0.682	75	19	3
uce-10235	396	97				0.377	1.002	63	0.649	47	0.485			2
uce-10236	420	215				0.511	12.841	190	0.884	147	0.684			4
uce-1024	581	40	1	1		0.318	2.16	39	0.975	32	0.8			1
uce-10254	474	280	1		1	0.479	6.41	190	0.679	140	0.5	76	12	4
uce-1026	625	80	1	1		0.573	2.048	74	0.925	44	0.55			5
uce-1027	561	65	1	1		0.417	1.434	57	0.877	44	0.677			2
uce-1028	651	86	1	1		0.356	0.307	48	0.558	22	0.256			1
uce-10283	387	121				0.418	3.05	108	0.893	74	0.612			2
uce-10286	490	108	1			0.469	8.441	89	0.824	82	0.759			4
uce-10288	460	89				0.498	1.15	78	0.876	56	0.629			4
uce-1029	576	68	1	1		0.448	0.562	30	0.441	25	0.368			3
uce-10299	497	252	1		1	0.555	5.19	180	0.714	140	0.556	25	10	5
uce-103	575	87	1	1		0.555	0.152	57	0.655	53	0.609			5
uce-10300	499	189	1		1	0.55	4.317	164	0.868	135	0.714	16	10	5
uce-10304	467	230	1		1	0.43	4.902	161	0.7	130	0.565	62	14	3
uce-10308	387	85				0.385	9.992	76	0.894	64	0.753			2
uce-1031	656	92	1	1	1	0.499	1.68	65	0.707	51	0.554	37	19	4
uce-10313	446	353			1	0.409	10.662	253	0.717	212	0.601	81	37	2
uce-10315	407	334				0.495	17.936	325	0.973	290	0.868			4
uce-1032	511	39	1			0.353	2.223	34	0.872	29	0.744			1
uce-10327	496	233	1		1	0.511	11.471	182	0.781	158	0.678	30	9	4
uce-10329	416	338				0.47	14.487	271	0.802	224	0.663			4
uce-1033	501	64	1			0.545	3.708	32	0.5	26	0.406			5
uce-10339	484	94	1			0.5	2.169	70	0.745	42	0.447			4
uce-1034	452	70				0.581	0.939	46	0.657	30	0.429			5
uce-10340	528	125	1			0.495	2.17	67	0.536	52	0.416			4
uce-10344	424	437			1	0.457	13.781	332	0.76	252	0.577	91	23	3
uce-1035	485	66	1			0.389	3.646	45	0.682	31	0.47			2
uce-10352	491	272	1		1	0.461	6.849	189	0.695	135	0.496	70	14	3
uce-10355	417	229				0.492	7.015	166	0.725	130	0.568			4
uce-10360	475	105	1		1	0.407	3.433	78	0.743	51	0.486	31	13	2
uce-10361	524	275	1		1	0.478	9.655	200	0.727	150	0.545	58	24	4
uce-10363	509	7	1			0.429	0	2	0.286	0	0			3
uce-10366	446	201			1	0.456	6.002	151	0.751	124	0.617	54	19	3
uce-1037	622	87	1	1		0.345	1.953	66	0.759	49	0.563			1
uce-1038	637	77	1	1	1	0.289	0.895	49	0.636	30	0.39	24	13	1
uce-10392	430	307			1	0.415	8.455	232	0.756	195	0.635	75	27	2
uce-10394	426	207				0.479	6.785	131	0.633	115	0.556			4
uce-104	626	145	1	1	1	0.39	4.73	106	0.731	75	0.517	28	11	2
uce-10402	421	108				0.338	4.111	94	0.87	72	0.667			1
uce-10403	432	99				0.317	14.988	92	0.929	81	0.818			1
uce-10405	442	197				0.516	6.246	148	0.751	119	0.604			5
uce-10411	433	249			1	0.412	4.981	162	0.651	148	0.594	70	25	2
uce-10412	505	58	1			0.421	0.806	43	0.741	29	0.5			2
uce-10413	398	180				0.561	3.304	150	0.833	123	0.683			5
uce-10414	447	89			1	0.404	0.912	79	0.888	67	0.753	28	18	2
uce-10416	413	393				0.514	14.912	341	0.868	284	0.723			4
uce-10424	468	43	1			0.311	4.84	42	0.977	30	0.698			1
uce-10427	464	133	1		1	0.425	3.497	95	0.714	62	0.466	38	5	3
uce-10429	410	11				0.532	3.038	9	0.818	7	0.636			5
uce-10432	456	196			1	0.502	5.206	169	0.862	125	0.638	40	21	4
uce-10447	399	150			1	0.473	1.429	124	0.827	113	0.753	16	13	4
uce-10454	438	25				0.406	10.53	16	0.64	13	0.52			2
uce-10457	431	73				0.516	16.353	61	0.836	53	0.726			5
uce-10459	418	467			1	0.418	12.747	379	0.812	283	0.606	101	21	2
uce-1046	621	70	1	1		0.324	0.177	38	0.543	24	0.343			1
uce-10464	474	211	1		1	0.363	3.286	158	0.749	128	0.607	56	35	2
uce-1047	565	224	1	1	1	0.6	8.145	181	0.808	135	0.603	17	11	5
uce-10470	477	227	1		1	0.465	8.798	186	0.819	166	0.731	30	20	4
uce-10478	431	356			1	0.448	16.457	301	0.846	254	0.713	46	20	3
uce-10482	501	109	1		1	0.538	2.703	91	0.835	86	0.789	17	15	5
uce-1049	400	22				0.323	0.955	22	1	20	0.909			1
uce-10497	439	215			1	0.426	4.054	129	0.6	115	0.535	64	18	3
uce-1050	569	91	1	1	1	0.506	5.379	54	0.593	45	0.495	28	25	4
uce-10502	460	91			1	0.517	3.17	65	0.714	60	0.659	19	12	5
uce-10519	440	89				0.339	1.438	66	0.742	54	0.607			1
uce-1052	592	61	1	1		0.537	2.678	49	0.803	34	0.557			5
uce-10528	460	89				0.344	2.687	78	0.876	66	0.742			1
uce-10529	406	203				0.455	2.832	164	0.808	110	0.542			3
uce-10534	433	401				0.368	16.256	364	0.908	290	0.723			2
uce-10535	394	140				0.576	2.594	106	0.757	86	0.614			5
uce-1055	665	172	1	1		0.524	1.237	82	0.477	58	0.337			5
uce-10554	425	135				0.597	1.769	112	0.83	86	0.637			5
uce-10579	451	145			1	0.387	7.582	114	0.786	87	0.6	26	2	2
uce-10583	474	402	1		1	0.389	11.998	354	0.881	292	0.726	89	41	2
uce-10595	483	230	1		1	0.592	5.174	176	0.765	150	0.652	25	24	5
uce-106	489	108	1		1	0.525	1.553	79	0.731	73	0.676	28	19	5
uce-10604	508	91	1			0.403	20.224	75	0.824	67	0.736			2
uce-1061	606	71	1	1		0.409	2.285	64	0.901	40	0.563			2
uce-10616	459	181			1	0.477	4.297	123	0.68	112	0.619	55	26	4
uce-1062	520	70	1			0.391	1.495	51	0.729	38	0.543			2
uce-1063	478	30	1			0.356	0.174	27	0.9	23	0.767			1
uce-10633	460	150			1	0.625	3.228	127	0.847	99	0.66	32	22	5
uce-1064	455	121			1	0.583	2.645	95	0.785	88	0.727	9	4	5
uce-10640	405	390				0.451	13.387	351	0.9	269	0.69			3
uce-10646	441	94			1	0.535	1.399	43	0.457	34	0.362	23	6	5
uce-1065	598	126	1	1		0.501	0.743	81	0.643	70	0.556			4
uce-1066	484	47	1			0.424	4.713	40	0.851	29	0.617			3
uce-10660	467	66	1			0.387	9.821	59	0.894	40	0.606			2
uce-10663	442	51				0.416	0.843	32	0.627	23	0.451			2
uce-1067	505	38	1			0.442	0.709	38	1	35	0.921			3
uce-1070	540	50	1	1		0.449	15.77	35	0.7	30	0.6			3
uce-10704	455	256			1	0.528	5.731	192	0.75	146	0.57	10	9	5
uce-1071	629	48	1	1		0.356	0.315	29	0.604	21	0.438			1
uce-10716	428	347			1	0.496	8.618	300	0.865	190	0.548	90	19	4
uce-10725	443	170			1	0.487	3.188	105	0.618	79	0.465	55	15	4
uce-10727	493	63	1			0.314	1.822	46	0.73	19	0.302			1
uce-10742	416	119				0.394	0.875	91	0.765	81	0.681			2
uce-10743	445	137			1	0.453	2.109	109	0.796	100	0.73	31	21	3
uce-1075	664	109	1	1	1	0.481	1.816	80	0.734	69	0.633	19	11	4
uce-10756	441	279				0.455	12.505	215	0.771	175	0.627			3
uce-10758	451	94				0.456	2.465	92	0.979	86	0.915			3
uce-1076	477	50	1			0.343	6.897	45	0.9	25	0.5			1
uce-10767	482	162	1		1	0.418	3.33	126	0.778	98	0.605	47	21	2
uce-10775	447	246				0.391	10.091	169	0.687	154	0.626			2
uce-10776	504	177	1			0.391	11.119	153	0.864	118	0.667			2
uce-10778	405	72				0.461	2.267	64	0.889	51	0.708			3
uce-1078	580	56	1	1		0.352	3.981	52	0.929	41	0.732			1
uce-1079	505	71	1			0.356	14.587	63	0.887	53	0.746			1
uce-10791	415	280				0.521	7.122	249	0.889	217	0.775			5
uce-10796	413	77				0.388	0.792	60	0.779	50	0.649			2
uce-1080	485	81	1			0.46	8.449	70	0.864	59	0.728			3
uce-10801	467	163	1			0.433	4.346	121	0.742	115	0.706			3
uce-10803	457	214			1	0.492	6.012	185	0.864	127	0.593	57	13	4
uce-1081	487	80	1			0.42	5.444	57	0.713	48	0.6			2
uce-10821	519	110	1		1	0.538	0.965	91	0.827	57	0.518	7	6	5
uce-10822	512	71	1			0.431	4.005	58	0.817	30	0.423			3
uce-10828	401	267				0.456	11.869	223	0.835	165	0.618			3
uce-1083	558	65	1	1		0.384	4.133	50	0.769	43	0.662			2
uce-10831	440	288			1	0.432	13.217	221	0.767	160	0.556	45	4	3
uce-10847	405	109				0.567	3.803	89	0.817	67	0.615			5
uce-10849	477	81	1			0.429	3.064	55	0.679	50	0.617			3
uce-1085	628	42	1	1		0.289	0.758	25	0.595	19	0.452			1
uce-1086	630	86	1	1		0.344	1.589	43	0.5	36	0.419			1
uce-10891	401	280			1	0.404	8.888	237	0.846	194	0.693	63	31	2
uce-10896	419	93			1	0.603	1.373	76	0.817	60	0.645	15	5	5
uce-1090	442	188				0.331	11.443	181	0.963	163	0.867			1
uce-10901	521	225	1		1	0.477	2.492	164	0.729	137	0.609	54	27	4
uce-1091	525	84	1			0.426	2.982	57	0.679	51	0.607			3
uce-10913	402	247			1	0.488	4.073	199	0.806	121	0.49	70	6	4
uce-1092	470	222	1		1	0.435	9.537	182	0.82	143	0.644	28	13	3
uce-10928	417	252			1	0.496	7.179	203	0.806	180	0.714	38	15	4
uce-1093	627	42	1	1		0.377	0.023	24	0.571	14	0.333			2
uce-10936	449	404				0.457	10.811	351	0.869	296	0.733			3
uce-1094	588	90	1	1	1	0.448	5.346	50	0.556	41	0.456	14	10	3
uce-1095	522	72	1			0.458	2.629	46	0.639	36	0.5			3
uce-10955	493	113	1		1	0.467	1.551	93	0.823	82	0.726	41	14	4
uce-1096	470	31	1			0.413	5.697	30	0.968	25	0.806			2
uce-10965	412	299			1	0.488	10.416	173	0.579	144	0.482	71	14	4
uce-10967	439	327				0.471	7.724	277	0.847	178	0.544			4
uce-1097	524	57	1			0.526	0.064	25	0.439	17	0.298			5
uce-10974	479	191	1			0.508	3.53	143	0.749	121	0.634			4
uce-10977	464	192	1			0.379	3.764	137	0.714	123	0.641			2
uce-1098	500	48	1			0.327	4.133	40	0.833	24	0.5			1
uce-10988	488	127	1		1	0.438	2.362	92	0.724	62	0.488	36	7	3
uce-1099	616	120	1	1	1	0.523	1.654	111	0.925	106	0.883	35	21	5
uce-11	490	36				0.471	12.086	33	0.917	30	0.833			4
uce-11002	430	340			1	0.485	11.402	265	0.779	199	0.585	62	15	4
uce-1102	594	71	1	1		0.662	1.041	55	0.775	48	0.676			5
uce-11027	426	211	1		1	0.486	4.914	174	0.825	155	0.735	38	21	4
uce-1103	461	21				0.37	18.583	21	1	19	0.905			2
uce-1104	581	40	1	1		0.319	0.164	36	0.9	22	0.55			1
uce-11046	461	190			1	0.497	8.454	148	0.779	140	0.737	25	4	4
uce-11055	392	183			1	0.479	12.461	156	0.852	130	0.71	30	4	4
uce-11060	433	109				0.43	2.746	61	0.56	54	0.495			3
uce-11061	440	41				0.442	7.051	32	0.78	27	0.659			3
uce-1107	593	73	1	1		0.312	0.125	34	0.466	16	0.219			1
uce-11070	388	231				0.505	5.348	187	0.81	124	0.537			4
uce-11073	404	231				0.445	7.906	167	0.723	106	0.459			3
uce-11085	488	221	1		1	0.426	10.541	188	0.851	155	0.701	37	21	3
uce-11087	468	293	1		1	0.487	9.221	220	0.751	167	0.57	38	15	4
uce-1109	585	150	1	1	1	0.558	3.872	133	0.887	104	0.693	21	15	5
uce-11091	451	95				0.539	0.812	71	0.747	59	0.621			5
uce-11099	428	304			1	0.501	10.208	248	0.816	187	0.615	67	12	4
uce-1110	575	208	1	1	1	0.484	9.489	192	0.923	177	0.851	12	6	4
uce-1111	519	62	1			0.433	0.379	48	0.774	31	0.5			3
uce-1112	628	151	1	1	1	0.49	18.971	144	0.954	122	0.808	16	14	4
uce-11177	400	89				0.548	2.022	75	0.843	56	0.629			5
uce-11183	386	48				0.488	6.989	40	0.833	36	0.75			4
uce-11188	385	185				0.505	6.119	159	0.859	126	0.681			4
uce-11195	387	198				0.461	2.705	109	0.551	92	0.465			3
uce-11198	437	131				0.432	1.081	123	0.939	102	0.779			3
uce-1122	543	53	1	1		0.484	9.569	52	0.981	51	0.962			4
uce-11220	397	456				0.416	14.541	376	0.825	264	0.579			2
uce-11224	503	319	1		1	0.408	8.476	244	0.765	222	0.696	72	29	2
uce-11238	488	37	1			0.632	4.065	26	0.703	16	0.432			5
uce-1124	543	53	1	1		0.496	1.518	51	0.962	36	0.679			4
uce-1125	393	49				0.262	4.502	38	0.776	27	0.551			1
uce-11263	413	157				0.445	8.074	151	0.962	124	0.79			3
uce-11264	387	255				0.473	4.379	158	0.62	125	0.49			4
uce-1127	564	61	1	1		0.401	0.262	49	0.803	30	0.492			2
uce-11275	484	185	1		1	0.474	3.919	143	0.773	131	0.708	11	11	4
uce-1128	518	54	1			0.279	13.388	50	0.926	36	0.667			1
uce-113	601	105	1	1	1	0.494	0.927	84	0.8	72	0.686	15	7	4
uce-1131	477	39	1			0.334	0	25	0.641	10	0.256			1
uce-11311	433	67				0.516	5.918	50	0.746	30	0.448			5
uce-11319	464	66	1			0.397	6.116	57	0.864	52	0.788			2
uce-11320	392	70				0.39	4.093	57	0.814	38	0.543			2
uce-11323	387	63				0.327	11.804	52	0.825	40	0.635			1
uce-11325	406	58				0.451	7.224	54	0.931	47	0.81			3
uce-11326	444	276			1	0.521	7.352	214	0.775	204	0.739	68	40	5
uce-11327	431	99				0.453	4.896	74	0.747	60	0.606			3
uce-11329	472	290	1		1	0.45	9.155	208	0.717	164	0.566	71	25	3
uce-1133	559	39	1	1		0.385	0.174	18	0.462	12	0.308			2
uce-11338	465	411	1		1	0.392	8.325	340	0.827	275	0.669	95	56	2
uce-1134	628	60	1	1		0.454	4.156	44	0.733	33	0.55			3
uce-11345	473	168	1			0.48	5.377	148	0.881	122	0.726			4
uce-1135	485	26	1			0.384	0.349	21	0.808	10	0.385			2
uce-11353	455	334			1	0.427	5.639	276	0.826	240	0.719	75	52	3
uce-11368	394	57				0.227	11.283	43	0.754	37	0.649			1
uce-1138	568	67	1	1		0.397	2.436	59	0.881	50	0.746			2
uce-1139	601	64	1	1		0.245	0.208	45	0.703	29	0.453			1
uce-11393	417	113			1	0.525	1.318	86	0.761	75	0.664	34	24	5
uce-11395	413	175				0.484	1.75	104	0.594	78	0.446			4
uce-11397	424	211			1	0.514	3.229	177	0.839	155	0.735	42	28	4
uce-11399	447	192			1	0.508	16.023	170	0.885	140	0.729	8	6	4
uce-114	662	188	1	1	1	0.472	1.005	155	0.824	141	0.75	52	38	4
uce-1140	465	68	1			0.231	14.794	66	0.971	56	0.824			1
uce-11407	477	161	1		1	0.599	7.287	153	0.95	131	0.814	18	6	5
uce-11410	391	273			1	0.564	10.341	231	0.846	200	0.733	49	25	5
uce-11415	437	35				0.456	0.235	33	0.943	27	0.771			3
uce-11418	462	248	1			0.448	8.709	207	0.835	146	0.589			3
uce-1142	449	46				0.436	2.498	31	0.674	26	0.565			3
uce-11425	431	465				0.389	13.699	385	0.828	301	0.647			2
uce-11428	402	327			1	0.422	11.488	223	0.682	186	0.569	73	14	3
uce-1143	560	61	1	1	1	0.512	0.187	24	0.393	12	0.197	17	3	4
uce-11437	473	177	1		1	0.384	8.102	164	0.927	129	0.729	18	10	2
uce-1144	585	87	1	1	1	0.517	3.442	76	0.874	57	0.655	23	18	5
uce-11442	390	57				0.606	0.513	48	0.842	33	0.579			5
uce-1145	480	66	1			0.253	2.724	40	0.606	29	0.439			1
uce-11454	473	301	1		1	0.548	12.887	231	0.767	192	0.638	53	30	5
uce-11461	459	378				0.48	7.719	254	0.672	180	0.476			4
uce-11465	385	288				0.393	11.718	255	0.885	215	0.747			2
uce-11470	386	81				0.509	6.937	79	0.975	60	0.741			4
uce-11474	478	52	1			0.475	2.386	29	0.558	26	0.5			4
uce-115	476	73	1			0.318	3.051	44	0.603	28	0.384			1
uce-1150	611	71	1	1		0.346	0.134	55	0.775	46	0.648			1
uce-11507	501	200	1		1	0.52	2.049	153	0.765	123	0.615	66	38	5
uce-11525	484	102	1			0.478	5.953	93	0.912	83	0.814			4
uce-11534	386	363				0.46	10.848	261	0.719	181	0.499			3
uce-11548	389	305				0.536	12.19	235	0.77	195	0.639			5
uce-1155	508	34	1			0.524	7.642	31	0.912	28	0.824			5
uce-1156	625	143	1	1		0.336	1.278	79	0.552	40	0.28			1
uce-11567	403	68				0.561	2.27	57	0.838	49	0.721			5
uce-1159	624	43	1	1		0.333	1.215	27	0.628	21	0.488			1
uce-11601	456	483			1	0.433	11.363	398	0.824	341	0.706	100	39	3
uce-11626	444	86				0.4	7.519	74	0.86	55	0.64			2
uce-11629	403	87				0.427	4.281	66	0.759	52	0.598			3
uce-1163	433	70				0.361	5.266	59	0.843	53	0.757			1
uce-11631	403	115				0.356	4.609	103	0.896	70	0.609			1
uce-11633	467	52	1			0.422	1.038	44	0.846	32	0.615			3
uce-11640	403	224				0.471	3.137	170	0.759	117	0.522			4
uce-11658	497	84	1			0.33	4.721	58	0.69	43	0.512			1
uce-1166	394	59				0.602	1.695	44	0.746	33	0.559			5
uce-11664	427	225			1	0.472	3.446	139	0.618	107	0.476	64	11	4
uce-11666	460	148			1	0.513	3.779	86	0.581	77	0.52	39	7	4
uce-1167	456	72				0.498	8.994	70	0.972	61	0.847			4
uce-11671	467	199	1			0.499	2.928	137	0.688	112	0.563			4
uce-11672	446	136				0.478	1.634	100	0.735	79	0.581			4
uce-11677	429	367			1	0.444	11.282	323	0.88	285	0.777	56	30	3
uce-11679	402	204				0.49	5.565	144	0.706	111	0.544			4
uce-1168	649	61	1	1		0.427	0.786	32	0.525	29	0.475			3
uce-11683	498	293	1		1	0.533	7.205	239	0.816	202	0.689	25	13	5
uce-11685	388	19				0.349	9.97	19	1	19	1			1
uce-11687	411	93				0.286	5.075	73	0.785	58	0.624			1
uce-11691	443	80				0.45	3.792	63	0.787	48	0.6			3
uce-11698	499	91	1			0.488	2.548	70	0.769	62	0.681			4
uce-1170	434	57				0.467	5.077	38	0.667	35	0.614			4
uce-11706	409	204				0.445	10.492	158	0.775	148	0.725			3
uce-1171	537	62	1			0.434	5.728	44	0.71	38	0.613			3
uce-11716	499	198	1		1	0.461	1.159	132	0.667	113	0.571	33	23	3
uce-11717	407	124			1	0.478	3.03	98	0.79	83	0.669	30	20	4
uce-1172	551	57	1	1		0.392	0.21	45	0.789	29	0.509			2
uce-11722	474	150	1			0.518	1.387	121	0.807	72	0.48			5
uce-11728	487	202	1		1	0.497	3.759	144	0.713	124	0.614	44	31	4
uce-1173	634	79	1	1		0.401	3.696	59	0.747	53	0.671			2
uce-1174	615	67	1	1		0.285	6.841	48	0.716	36	0.537			1
uce-11740	442	137			1	0.486	1.268	100	0.73	83	0.606	37	23	4
uce-11742	441	156			1	0.476	5.785	110	0.705	94	0.603	42	19	4
uce-11744	415	97				0.425	4.658	70	0.722	62	0.639			3
uce-11746	394	111				0.433	2.886	101	0.91	65	0.586			3
uce-11747	407	84				0.554	0.494	77	0.917	66	0.786			5
uce-1175	387	62				0.494	13.257	61	0.984	58	0.935			4
uce-11754	497	118	1		1	0.433	2.79	101	0.856	79	0.669	16	8	3
uce-11763	626	108	1	1	1	0.492	0.648	56	0.519	24	0.222	27	2	4
uce-11765	456	162			1	0.519	1.117	124	0.765	96	0.593	35	19	5
uce-11766	483	175	1			0.506	2.522	139	0.794	122	0.697			4
uce-1177	509	62	1			0.511	4.433	58	0.935	37	0.597			4
uce-11775	456	228			1	0.443	10.063	175	0.768	148	0.649	56	22	3
uce-11776	442	136			1	0.545	0.611	118	0.868	102	0.75	47	26	5
uce-1178	460	53				0.389	3.622	39	0.736	34	0.642			2
uce-11791	458	339			1	0.454	10.46	211	0.622	166	0.49	81	20	3
uce-11796	455	199			1	0.5	4.389	136	0.683	99	0.497	54	4	4
uce-1181	574	50	1	1		0.26	0.355	36	0.72	22	0.44			1
uce-11815	438	279			1	0.46	9.871	204	0.731	139	0.498	64	7	3
uce-11826	495	93	1		1	0.469	0.211	48	0.516	42	0.452	30	13	4
uce-11831	395	395				0.383	12.172	278	0.704	212	0.537			2
uce-11833	469	324	1		1	0.382	11.964	249	0.769	202	0.623	52	18	2
uce-11869	446	183			1	0.565	5.003	146	0.798	111	0.607	47	22	5
uce-11870	412	60				0.568	10.324	60	1	57	0.95			5
uce-1190	586	58	1	1		0.634	0.694	44	0.759	28	0.483			5
uce-11905	403	334			1	0.44	15.293	279	0.835	233	0.698	62	25	3
uce-11909	432	301			1	0.488	10.716	206	0.684	157	0.522	69	27	4
uce-1191	456	60				0.208	5.493	37	0.617	25	0.417			1
uce-11914	500	40	1			0.386	3.9	21	0.525	20	0.5			2
uce-11916	474	70	1			0.54	0.594	55	0.786	37	0.529			5
uce-11922	414	184			1	0.521	1.806	154	0.837	109	0.592	30	12	5
uce-11927	426	81				0.502	8.474	56	0.691	50	0.617			4
uce-1193	579	50	1	1		0.473	1.952	36	0.72	23	0.46			4
uce-11932	445	107				0.546	0.305	67	0.626	58	0.542			5
uce-11937	439	284			1	0.488	6.159	250	0.88	198	0.697	30	16	4
uce-11939	420	231				0.454	14.786	166	0.719	127	0.55			3
uce-1194	593	256	1	1	1	0.418	9.353	212	0.828	189	0.738	47	24	2
uce-11940	394	142				0.43	2.665	82	0.577	64	0.451			3
uce-1195	658	64	1	1		0.461	0.218	51	0.797	38	0.594			4
uce-1196	663	121	1	1		0.534	0.474	97	0.802	61	0.504			5
uce-11961	426	221			1	0.462	2.251	125	0.566	109	0.493	68	14	4
uce-11963	512	218	1		1	0.467	5.055	167	0.766	136	0.624	61	34	4
uce-11965	450	158			1	0.562	8.57	136	0.861	120	0.759	19	12	5
uce-11971	407	274				0.414	11.952	214	0.781	174	0.635			2
uce-1198	485	80	1			0.308	7.229	80	1	72	0.9			1
uce-11981	461	242			1	0.509	3.645	164	0.678	143	0.591	40	17	4
uce-12	608	55	1	1		0.399	2.73	40	0.727	23	0.418			2
uce-120	657	202	1	1	1	0.403	3.464	176	0.871	163	0.807	25	25	2
uce-12001	397	136				0.44	4.023	107	0.787	82	0.603			3
uce-12003	395	98				0.598	2.459	83	0.847	59	0.602			5
uce-1202	418	56				0.364	0.914	37	0.661	31	0.554			2
uce-12025	442	120			1	0.532	1.165	106	0.883	87	0.725	39	17	5
uce-12032	472	383	1		1	0.445	12.762	354	0.924	276	0.721	66	21	3
uce-1204	486	89	1			0.529	4.002	79	0.888	65	0.73			5
uce-1205	596	67	1	1	1	0.488	0.268	48	0.716	30	0.448	22	21	4
uce-12052	447	38				0.32	0.459	35	0.921	21	0.553			1
uce-12059	497	248	1			0.39	2.638	149	0.601	127	0.512			2
uce-1206	544	78	1	1		0.3	5.517	73	0.936	48	0.615			1
uce-12062	511	99	1		1	0.537	4.436	89	0.899	80	0.808	13	9	5
uce-12063	460	280			1	0.534	10.129	181	0.646	120	0.429	67	10	5
uce-1207	638	197	1	1	1	0.516	6.887	172	0.873	158	0.802	20	15	5
uce-1208	535	69	1			0.414	0.536	30	0.435	19	0.275			2
uce-1209	440	56				0.327	8.567	45	0.804	38	0.679			1
uce-121	669	152	1	1	1	0.573	1.327	78	0.513	60	0.395	37	15	5
uce-1211	666	63	1	1	1	0.568	0.093	34	0.54	25	0.397	23	20	5
uce-12111	494	125	1		1	0.454	0.988	92	0.736	66	0.528	36	10	3
uce-12117	502	74	1			0.495	3.43	72	0.973	68	0.919			4
uce-12123	455	199			1	0.495	2.894	134	0.673	125	0.628	55	34	4
uce-12126	488	186	1		1	0.41	1.809	139	0.747	92	0.495	57	15	2
uce-1213	628	216	1	1	1	0.439	11.435	182	0.843	141	0.653	40	8	3
uce-12133	465	280	1		1	0.504	7.31	218	0.779	176	0.629	62	26	4
uce-12137	492	159	1		1	0.501	1.076	137	0.862	103	0.648	49	31	4
uce-1214	454	39				0.345	5.958	34	0.872	29	0.744			1
uce-12158	425	342				0.459	8.467	221	0.646	168	0.491			3
uce-1216	541	48	1	1		0.374	0.535	36	0.75	25	0.521			2
uce-12167	483	80	1		1	0.436	0.393	54	0.675	46	0.575	25	12	3
uce-1217	546	45	1	1		0.47	4.306	36	0.8	25	0.556			4
uce-12193	460	155			1	0.497	2.898	141	0.91	130	0.839	22	14	4
uce-122	531	185	1		1	0.519	3.49	160	0.865	115	0.622	40	33	5
uce-1221	418	44				0.377	0.794	43	0.977	37	0.841			2
uce-12228	411	144			1	0.513	6.627	107	0.743	94	0.653	26	10	4
uce-12229	399	222			1	0.477	15.791	215	0.968	197	0.887	21	15	4
uce-1223	401	63				0.417	3.258	45	0.714	33	0.524			2
uce-12238	414	294			1	0.492	12.647	227	0.772	183	0.622	62	24	4
uce-1224	446	48				0.493	3.074	37	0.771	27	0.562			4
uce-12244	425	163			1	0.515	2.001	154	0.945	139	0.853	46	27	4
uce-12245	450	162			1	0.455	4.486	152	0.938	140	0.864	32	25	3
uce-12249	441	210				0.561	11.61	156	0.743	132	0.629			5
uce-1225	649	165	1	1	1	0.493	0.813	106	0.642	95	0.576	43	16	4
uce-12258	409	303			1	0.445	5.753	180	0.594	132	0.436	84	9	3
uce-12260	443	280			1	0.443	4.863	215	0.768	136	0.486	85	18	3
uce-1227	588	48	1	1		0.233	4.195	42	0.875	39	0.812			1
uce-12275	453	178				0.526	2.329	121	0.68	87	0.489			5
uce-12277	424	312			1	0.513	10.594	259	0.83	187	0.599	73	21	4
uce-12282	457	408			1	0.424	9.695	331	0.811	260	0.637	98	33	3
uce-12290	490	266	1		1	0.43	5.661	241	0.906	175	0.658	77	24	3
uce-12294	417	208				0.461	4.228	157	0.755	111	0.534			4
uce-12297	481	191	1		1	0.507	2.244	129	0.675	100	0.524	58	10	4
uce-12300	426	163			1	0.437	2.919	103	0.632	94	0.577	40	9	3
uce-12301	503	152	1		1	0.473	1.721	103	0.678	80	0.526	45	23	4
uce-12302	514	45	1			0.477	4.125	35	0.778	29	0.644			4
uce-12319	448	143				0.516	3.447	127	0.888	109	0.762			5
uce-1232	649	35	1	1		0.234	0.225	17	0.486	8	0.229			1
uce-12325	449	56				0.383	2.394	52	0.929	38	0.679			2
uce-12326	507	250	1			0.487	2.656	183	0.732	137	0.548			4
uce-1234	626	207	1	1	1	0.563	6.781	155	0.749	129	0.623	40	23	5
uce-12349	435	348			1	0.483	11.657	277	0.796	240	0.69	74	13	4
uce-1235	653	97	1	1	1	0.541	0.186	61	0.629	50	0.515	30	22	5
uce-12350	446	425			1	0.439	10.98	348	0.819	291	0.685	93	32	3
uce-12358	393	292			1	0.455	8.294	225	0.771	188	0.644	69	30	3
uce-1236	482	200	1		1	0.484	14.296	176	0.88	163	0.815	15	13	4
uce-12369	509	160	1			0.556	2.459	114	0.713	73	0.456			5
uce-1237	640	66	1	1		0.456	6.058	53	0.803	39	0.591			3
uce-12373	510	118	1			0.419	2.767	87	0.737	61	0.517			2
uce-1238	605	120	1	1	1	0.529	0.89	62	0.517	46	0.383	36	35	5
uce-12388	390	327				0.429	13.068	252	0.771	199	0.609			3
uce-1239	660	114	1	1	1	0.45	3.178	78	0.684	53	0.465	18	5	3
uce-12392	385	160				0.441	12.657	135	0.844	128	0.8			3
uce-12394	454	189			1	0.53	1.619	152	0.804	106	0.561	57	14	5
uce-1240	443	68				0.393	6.563	62	0.912	52	0.765			2
uce-12407	386	110				0.421	5.758	88	0.8	77	0.7			2
uce-12408	463	51	1			0.399	0.165	29	0.569	23	0.451			2
uce-12409	525	50	1			0.286	5.516	26	0.52	18	0.36			1
uce-1241	489	33	1			0.403	16.558	30	0.909	20	0.606			2
uce-1242	405	145				0.551	12.39	124	0.855	97	0.669			5
uce-1243	569	53	1	1	1	0.56	0.186	44	0.83	34	0.642	11	3	5
uce-1244	477	30	1			0.614	5.003	29	0.967	21	0.7			5
uce-1245	508	374	1		1	0.546	11.147	292	0.781	226	0.604	82	26	5
uce-12457	461	246			1	0.369	6.83	139	0.565	112	0.455	69	5	2
uce-1246	567	26	1	1		0.324	4.267	15	0.577	12	0.462			1
uce-12469	477	375	1		1	0.436	11.355	297	0.792	226	0.603	73	14	3
uce-12470	503	203	1		1	0.422	7.445	167	0.823	122	0.601	41	6	3
uce-12474	434	123				0.507	1.742	78	0.634	59	0.48			4
uce-12491	455	279			1	0.453	11.581	207	0.742	156	0.559	61	15	3
uce-12495	462	69	1			0.521	3.303	64	0.928	50	0.725			5
uce-125	530	102	1			0.32	18.061	86	0.843	73	0.716			1
uce-12509	473	165	1		1	0.491	2.368	157	0.952	144	0.873	34	29	4
uce-12514	428	197				0.524	4.846	167	0.848	130	0.66			5
uce-12529	476	260	1		1	0.386	11.98	192	0.738	176	0.677	52	18	2
uce-1253	559	69	1	1		0.519	11.024	45	0.652	37	0.536			5
uce-12532	479	195	1		1	0.464	10.673	138	0.708	124	0.636	38	0	4
uce-12545	599	84	1	1		0.403	13.799	69	0.821	55	0.655			2
uce-12557	437	170			1	0.415	3.902	128	0.753	84	0.494	43	9	2
uce-12558	491	68	1		1	0.49	0.353	52	0.765	38	0.559	16	5	4
uce-12564	485	86	1			0.477	1.096	65	0.756	42	0.488			4
uce-12565	425	295			1	0.514	12.67	264	0.895	226	0.766	49	23	4
uce-1257	567	123	1	1	1	0.457	0.627	108	0.878	70	0.569	30	10	3
uce-12571	464	119	1		1	0.488	2.456	105	0.882	87	0.731	13	7	4
uce-12578	500	229	1		1	0.437	9.761	206	0.9	179	0.782	47	38	3
uce-1258	579	84	1	1		0.418	0.138	55	0.655	47	0.56			2
uce-12589	390	102				0.438	1.144	98	0.961	81	0.794			3
uce-1259	660	33	1	1		0.442	0.096	11	0.333	10	0.303			3
uce-1260	659	80	1	1		0.363	0.694	40	0.5	25	0.312			2
uce-12603	451	135				0.525	14.045	108	0.8	101	0.748			5
uce-12608	485	240	1		1	0.525	5.434	222	0.925	208	0.867	9	8	5
uce-12633	504	89	1			0.446	3.201	74	0.831	44	0.494			3
uce-12635	522	192	1		1	0.458	1.456	91	0.474	74	0.385	52	18	3
uce-12636	418	110				0.417	1.177	70	0.636	53	0.482			2
uce-12648	385	250				0.472	5.497	186	0.744	132	0.528			4
uce-12656	506	333	1		1	0.446	11.303	264	0.793	229	0.688	56	22	3
uce-12661	412	236				0.455	7.904	192	0.814	148	0.627			3
uce-12664	389	123				0.614	6.019	92	0.748	84	0.683			5
uce-12669	444	181			1	0.45	3.661	138	0.762	100	0.552	52	12	3
uce-1267	411	69				0.299	7.747	58	0.841	50	0.725			1
uce-12679	487	34	1			0.367	0.839	29	0.853	22	0.647			2
uce-1268	592	45	1	1		0.296	12.594	37	0.822	30	0.667			1
uce-12680	516	275	1		1	0.511	6.388	239	0.869	213	0.775	55	32	4
uce-12681	455	56				0.459	0.22	48	0.857	31	0.554			3
uce-1269	515	70	1			0.375	9.204	58	0.829	47	0.671			2
uce-12709	417	48				0.361	11.995	48	1	44	0.917			1
uce-12713	420	293			1	0.581	6.984	246	0.84	217	0.741	64	41	5
uce-12715	511	150	1			0.49	4.153	128	0.853	111	0.74			4
uce-12719	494	103	1			0.601	2.011	88	0.854	62	0.602			5
uce-12735	461	105				0.359	9.21	96	0.914	72	0.686			1
uce-12736	499	245	1		1	0.539	2.626	187	0.763	140	0.571	67	22	5
uce-1274	566	42	1	1		0.309	5.09	40	0.952	27	0.643			1
uce-12747	432	231			1	0.477	12.005	200	0.866	152	0.658	7	2	4
uce-12755	425	111				0.57	6.811	91	0.82	82	0.739			5
uce-12762	450	49				0.416	4.676	39	0.796	26	0.531			2
uce-1278	424	196			1	0.595	8.533	166	0.847	144	0.735	35	25	5
uce-1279	426	73				0.37	3.274	63	0.863	50	0.685			2
uce-12793	425	274			1	0.415	8.851	235	0.858	192	0.701	64	21	2
uce-12807	399	293				0.442	7.461	239	0.816	201	0.686			3
uce-1281	479	70	1			0.263	7.9	52	0.743	41	0.586			1
uce-1282	627	62	1	1		0.52	3.421	58	0.935	48	0.774			5
uce-1283	441	67				0.357	5.249	60	0.896	54	0.806			1
uce-1284	469	148	1		1	0.466	2.889	118	0.797	89	0.601	21	14	4
uce-1285	575	52	1	1		0.437	6.783	41	0.788	37	0.712			3
uce-12852	476	228	1			0.512	3.044	171	0.75	149	0.654			4
uce-12854	446	151			1	0.46	3.077	125	0.828	100	0.662	26	12	3
uce-12857	528	58	1			0.447	3.288	31	0.534	25	0.431			3
uce-12858	499	208	1		1	0.496	2.57	170	0.817	111	0.534	55	13	4
uce-1286	597	83	1	1		0.371	1.31	74	0.892	62	0.747			2
uce-1287	506	64	1			0.409	5.426	53	0.828	45	0.703			2
uce-12874	458	123				0.403	2.739	105	0.854	92	0.748			2
uce-12875	454	130			1	0.49	1.232	104	0.8	81	0.623	25	20	4
uce-1288	662	51	1	1		0.38	3.762	32	0.627	27	0.529			2
uce-12886	514	244	1		1	0.493	4.282	179	0.734	169	0.693	59	34	4
uce-12889	431	171			1	0.419	3.879	116	0.678	72	0.421	47	7	2
uce-12895	432	353			1	0.432	9.876	272	0.771	205	0.581	78	32	3
uce-129	533	93	1		1	0.488	3.522	79	0.849	54	0.581	20	2	4
uce-12901	415	120				0.524	0.807	80	0.667	67	0.558			5
uce-12910	420	85				0.4	3.05	77	0.906	65	0.765			2
uce-12917	464	316	1		1	0.449	9.586	244	0.772	186	0.589	79	30	3
uce-1292	621	55	1	1	1	0.34	0.439	41	0.745	36	0.655	12	9	1
uce-12935	461	120				0.393	5.459	114	0.95	99	0.825			2
uce-12938	402	93				0.345	10.148	90	0.968	79	0.849			1
uce-12943	454	50				0.348	1.771	45	0.9	34	0.68			1
uce-12954	409	50				0.364	2.973	50	1	44	0.88			2
uce-12958	398	64				0.356	2.069	53	0.828	37	0.578			1
uce-1296	476	52	1			0.299	3.159	49	0.942	45	0.865			1
uce-12962	480	84	1			0.26	4.177	80	0.952	66	0.786			1
uce-12966	478	76	1			0.433	12.99	70	0.921	55	0.724			3
uce-1297	582	65	1	1		0.459	4.467	46	0.708	31	0.477			3
uce-12970	507	72	1			0.469	7.043	47	0.653	43	0.597			4
uce-12973	434	337			1	0.443	10.928	270	0.801	229	0.68	80	30	3
uce-12979	423	246				0.539	13.505	185	0.752	140	0.569			5
uce-12983	484	121	1			0.444	19.237	98	0.81	89	0.736			3
uce-12989	501	108	1		1	0.557	2.355	77	0.713	58	0.537	31	11	5
uce-12992	417	280				0.468	9.709	253	0.904	186	0.664			4
uce-12996	475	121	1			0.483	0.339	103	0.851	77	0.636			4
uce-13	672	106	1	1	1	0.43	0.049	55	0.519	37	0.349	27	13	3
uce-130	604	55	1	1		0.573	0.06	26	0.473	10	0.182			5
uce-1301	617	73	1	1		0.448	8.621	66	0.904	60	0.822			3
uce-1303	653	68	1	1		0.512	0.477	52	0.765	45	0.662			4
uce-1304	639	247	1	1	1	0.561	4.656	172	0.696	125	0.506	48	13	5
uce-1308	590	28	1	1		0.469	0.442	25	0.893	17	0.607			4
uce-131	451	228				0.504	9.383	151	0.662	118	0.518			4
uce-1314	487	50	1			0.445	0.168	35	0.7	18	0.36			3
uce-1315	450	87				0.301	9.704	67	0.77	48	0.552			1
uce-1317	591	74	1	1		0.367	13.02	59	0.797	46	0.622			2
uce-132	650	183	1	1	1	0.542	3.315	143	0.781	113	0.617	38	27	5
uce-1323	439	63				0.413	16.983	61	0.968	59	0.937			2
uce-1324	440	74				0.327	2.365	42	0.568	35	0.473			1
uce-1325	504	168	1		1	0.649	7.073	131	0.78	106	0.631	23	8	5
uce-1327	588	84	1	1		0.413	4.167	62	0.738	50	0.595			2
uce-1330	618	166	1	1	1	0.525	1.673	124	0.747	100	0.602	9	9	5
uce-1331	469	44	1			0.346	5.878	31	0.705	17	0.386			1
uce-1334	537	52	1			0.522	4.72	50	0.962	42	0.808			5
uce-1335	604	69	1	1	1	0.462	0.048	51	0.739	46	0.667	20	16	4
uce-1337	575	77	1	1		0.335	3.532	70	0.909	58	0.753			1
uce-1338	434	74				0.294	11.125	71	0.959	49	0.662			1
uce-1339	542	70	1	1		0.365	0.598	40	0.571	31	0.443			2
uce-134	541	60	1	1		0.421	9.211	55	0.917	48	0.8			3
uce-1340	565	51	1	1		0.401	2.842	36	0.706	21	0.412			2
uce-1342	553	46	1	1		0.308	0.193	41	0.891	30	0.652			1
uce-1348	459	83				0.333	6.35	67	0.807	60	0.723			1
uce-1349	462	34	1			0.5	7.168	33	0.971	28	0.824			4
uce-135	473	69	1			0.443	1.995	42	0.609	31	0.449			3
uce-1352	549	37	1	1		0.502	0.094	24	0.649	12	0.324			4
uce-1353	550	69	1	1		0.336	8.688	60	0.87	52	0.754			1
uce-1358	523	107	1			0.592	5.722	100	0.935	92	0.86			5
uce-1359	537	49	1			0.415	0.954	40	0.816	28	0.571			2
uce-136	437	54				0.33	5.051	49	0.907	33	0.611			1
uce-1366	672	160	1	1	1	0.471	4.014	124	0.775	102	0.637	44	26	4
uce-1368	427	53				0.461	4.463	45	0.849	27	0.509			4
uce-137	435	53				0.263	0.525	45	0.849	13	0.245			1
uce-1374	639	42	1	1		0.471	0.481	38	0.905	23	0.548			4
uce-1377	584	71	1	1		0.427	0.695	47	0.662	37	0.521			3
uce-1378	656	148	1	1	1	0.505	3.104	118	0.797	93	0.628	28	9	4
uce-1379	557	211	1	1	1	0.462	11.688	179	0.848	143	0.678	40	2	4
uce-1380	609	31	1	1		0.312	9.402	24	0.774	14	0.452			1
uce-1381	497	80	1			0.417	3.146	70	0.875	59	0.738			2
uce-1383	559	51	1	1		0.432	13.203	46	0.902	38	0.745			3
uce-1384	642	65	1	1		0.277	4.405	45	0.692	32	0.492			1
uce-1386	535	35	1			0.457	0.235	33	0.943	28	0.8			3
uce-139	587	77	1	1		0.36	2.414	50	0.649	39	0.506			1
uce-1391	631	98	1	1	1	0.564	5.712	92	0.939	74	0.755	24	12	5
uce-1392	585	127	1	1		0.452	12.9	107	0.843	98	0.772			3
uce-1393	434	45				0.549	1.377	40	0.889	35	0.778			5
uce-1394	657	105	1	1		0.445	2.002	62	0.59	31	0.295			3
uce-1395	609	51	1	1		0.413	0.174	36	0.706	28	0.549			2
uce-1403	609	73	1	1		0.419	3.671	65	0.89	46	0.63			2
uce-141	576	76	1	1		0.459	0.107	46	0.605	34	0.447			3
uce-1414	586	94	1	1		0.357	6.844	87	0.926	78	0.83			1
uce-1415	612	35	1	1		0.553	2.951	27	0.771	21	0.6			5
uce-1416	615	56	1	1		0.516	0.639	49	0.875	41	0.732			5
uce-1417	445	50				0.291	0.719	44	0.88	36	0.72			1
uce-1418	538	57	1			0.399	1.083	44	0.772	38	0.667			2
uce-142	573	80	1	1		0.556	0.582	51	0.637	34	0.425			5
uce-1420	405	43				0.279	16.779	37	0.86	32	0.744			1
uce-1421	591	68	1	1		0.328	3.588	44	0.647	36	0.529			1
uce-1424	456	121				0.348	10.233	95	0.785	85	0.702			1
uce-1425	389	47				0.453	6.126	44	0.936	39	0.83			3
uce-1429	478	90	1			0.437	5.851	47	0.522	36	0.4			3
uce-143	436	27				0.589	0.034	18	0.667	12	0.444			5
uce-1430	576	42	1	1		0.41	0.124	28	0.667	20	0.476			2
uce-1432	561	405	1	1	1	0.406	11.347	292	0.721	240	0.593	82	32	2
uce-1434	568	82	1	1		0.35	2.302	61	0.744	49	0.598			1
uce-1440	613	182	1	1	1	0.562	8.216	164	0.901	144	0.791	8	7	5
uce-1441	620	66	1	1		0.292	0.995	51	0.773	40	0.606			1
uce-1442	536	160	1			0.638	6.883	135	0.844	111	0.694			5
uce-1443	616	87	1	1		0.519	3.383	53	0.609	47	0.54			5
uce-1446	450	68				0.393	4.324	63	0.926	51	0.75			2
uce-1447	611	295	1	1	1	0.455	8.962	227	0.769	206	0.698	21	12	3
uce-145	527	87	1			0.426	4.013	50	0.575	36	0.414			3
uce-1451	423	47				0.379	18.535	47	1	47	1			2
uce-1452	582	76	1	1		0.324	0.14	36	0.474	26	0.342			1
uce-1457	659	283	1	1	1	0.501	13.126	221	0.781	128	0.452	65	10	4
uce-1459	392	75				0.36	11.993	66	0.88	54	0.72			1
uce-146	464	67	1			0.409	10.676	64	0.955	52	0.776			2
uce-1463	664	70	1	1		0.451	0.426	40	0.571	34	0.486			3
uce-1464	519	8	1			0.5	0	0	0	0	0			4
uce-1476	639	128	1	1		0.555	0.352	73	0.57	61	0.477			5
uce-1477	610	136	1	1		0.237	6.601	86	0.632	67	0.493			1
uce-1479	603	52	1	1		0.145	0.491	39	0.75	18	0.346			1
uce-148	595	17	1	1		0.248	0.741	17	1	13	0.765			1
uce-1481	599	60	1	1		0.426	0.506	53	0.883	32	0.533			3
uce-1482	641	47	1	1		0.448	5.885	33	0.702	23	0.489			3
uce-1484	573	228	1	1	1	0.529	1.7	172	0.754	148	0.649	70	34	5
uce-1487	459	42				0.452	3.491	37	0.881	28	0.667			3
uce-149	607	136	1	1	1	0.581	11.805	113	0.831	98	0.721	10	10	5
uce-1490	638	69	1	1		0.394	0.377	27	0.391	20	0.29			2
uce-1495	591	73	1	1		0.338	3.15	52	0.712	39	0.534			1
uce-1496	572	74	1	1		0.402	11.243	63	0.851	43	0.581			2
uce-1497	664	219	1	1	1	0.473	2.425	127	0.58	108	0.493	67	27	4
uce-1499	496	49	1			0.437	0.07	28	0.571	22	0.449			3
uce-150	521	117	1		1	0.596	0.528	95	0.812	71	0.607	39	22	5
uce-1503	481	107	1			0.42	8.157	75	0.701	62	0.579			2
uce-1510	604	353	1	1	1	0.467	10.359	307	0.87	272	0.771	58	41	4
uce-152	462	105	1			0.572	13.377	105	1	105	1			5
uce-153	579	49	1	1		0.387	6.834	43	0.878	36	0.735			2
uce-154	492	175	1			0.413	11.03	171	0.977	152	0.869			2
uce-157	512	40	1			0.428	3.013	33	0.825	26	0.65			3
uce-158	418	114				0.394	10.793	105	0.921	86	0.754			2
uce-159	543	66	1	1		0.387	4.52	40	0.606	33	0.5			2
uce-161	543	57	1	1		0.384	5.37	55	0.965	52	0.912			2
uce-162	639	52	1	1		0.409	0.063	33	0.635	25	0.481			2
uce-163	633	154	1	1	1	0.515	1.274	73	0.474	68	0.442	48	9	4
uce-168	633	118	1	1	1	0.555	0.25	69	0.585	61	0.517	24	9	5
uce-169	457	49				0.434	0.415	36	0.735	30	0.612			3
uce-170	537	71	1			0.353	2.665	57	0.803	29	0.408			1
uce-171	522	151	1		1	0.512	13.503	111	0.735	99	0.656	30	7	4
uce-172	622	54	1	1		0.375	1.608	42	0.778	36	0.667			2
uce-173	640	67	1	1	1	0.475	0.219	62	0.925	56	0.836	24	21	4
uce-176	561	90	1	1		0.351	7.459	83	0.922	70	0.778			1
uce-177	564	328	1	1	1	0.414	9.508	242	0.738	195	0.595	30	19	2
uce-18	551	70	1	1		0.585	1.141	36	0.514	26	0.371			5
uce-181	536	94	1			0.336	7.56	83	0.883	60	0.638			1
uce-186	502	56	1			0.274	1.195	43	0.768	34	0.607			1
uce-188	657	100	1	1	1	0.424	0.589	69	0.69	62	0.62	16	13	3
uce-189	566	47	1	1		0.43	5.011	33	0.702	28	0.596			3
uce-19	459	138				0.578	1.996	87	0.63	74	0.536			5
uce-192	668	263	1	1	1	0.572	9.634	157	0.597	128	0.487	42	20	5
uce-193	622	74	1	1		0.317	0.843	57	0.77	30	0.405			1
uce-194	571	206	1	1	1	0.552	10.562	193	0.937	173	0.84	24	10	5
uce-196	629	60	1	1		0.393	4.263	37	0.617	27	0.45			2
uce-197	500	163	1		1	0.544	4.22	130	0.798	120	0.736	32	20	5
uce-200	631	25	1	1		0.585	0.583	10	0.4	8	0.32			5
uce-204	640	17	1	1		0.397	5.23	16	0.941	14	0.824			2
uce-205	589	157	1	1	1	0.581	5.554	130	0.828	110	0.701	21	7	5
uce-208	593	23	1	1		0.217	0.374	18	0.783	13	0.565			1
uce-211	625	31	1	1		0.499	11.969	25	0.806	18	0.581			4
uce-212	616	96	1	1	1	0.493	1.63	57	0.594	46	0.479	29	10	4
uce-215	539	36	1	1		0.561	8.05	27	0.75	22	0.611			5
uce-216	452	98				0.315	10.755	84	0.857	75	0.765			1
uce-217	573	41	1	1		0.316	1.89	16	0.39	14	0.341			1
uce-220	585	93	1	1	1	0.429	5.233	79	0.849	76	0.817	23	21	3
uce-225	499	65	1			0.376	9.813	62	0.954	53	0.815			2
uce-228	419	120				0.307	24.139	119	0.992	117	0.975			1
uce-23	595	28	1	1		0.454	0.138	19	0.679	14	0.5			3
uce-231	591	67	1	1	1	0.475	9.109	35	0.522	29	0.433	14	9	4
uce-233	481	50	1			0.365	3.909	47	0.94	33	0.66			2
uce-234	417	69				0.421	0.288	56	0.812	29	0.42			3
uce-236	588	73	1	1		0.415	0.175	53	0.726	39	0.534			2
uce-237	558	56	1	1		0.415	0.112	40	0.714	35	0.625			2
uce-238	482	68	1			0.437	4.985	58	0.853	45	0.662			3
uce-239	595	51	1	1		0.292	5.269	40	0.784	33	0.647			1
uce-24	588	55	1	1		0.311	9.131	42	0.764	27	0.491			1
uce-240	424	75				0.352	3.506	45	0.6	33	0.44			1
uce-241	580	63	1	1		0.294	0.063	40	0.635	27	0.429			1
uce-242	468	62	1			0.278	2.574	54	0.871	41	0.661			1
uce-243	535	65	1			0.221	0.417	42	0.646	28	0.431			1
uce-244	561	85	1	1		0.462	4.11	64	0.753	49	0.576			4
uce-251	492	151	1			0.45	15.914	133	0.881	129	0.854			3
uce-252	580	37	1	1		0.528	0.224	29	0.784	24	0.649			5
uce-253	654	160	1	1	1	0.412	1.365	111	0.694	95	0.594	43	31	2
uce-254	499	15	1			0.287	1.029	12	0.8	7	0.467			1
uce-255	410	68				0.21	0.244	32	0.471	20	0.294			1
uce-257	651	111	1	1	1	0.47	9.43	85	0.766	73	0.658	8	7	4
uce-258	497	65	1			0.491	1.95	60	0.923	51	0.785			4
uce-260	554	80	1	1		0.441	6.584	65	0.812	56	0.7			3
uce-263	595	62	1	1		0.35	0.71	54	0.871	43	0.694			1
uce-265	618	101	1	1	1	0.543	0.735	64	0.634	49	0.485	28	10	5
uce-269	545	70	1	1		0.566	2.013	69	0.986	58	0.829			5
uce-270	646	197	1	1	1	0.482	2.618	149	0.756	124	0.629	56	31	4
uce-271	557	118	1	1	1	0.53	16.628	100	0.847	92	0.78	7	7	5
uce-272	598	53	1	1		0.615	0.107	37	0.698	28	0.528			5
uce-275	649	129	1	1	1	0.479	6.572	123	0.953	111	0.86	19	15	4
uce-276	671	212	1	1	1	0.509	2.129	163	0.769	145	0.684	53	21	4
uce-278	583	229	1	1	1	0.517	5.731	171	0.747	153	0.668	49	29	5
uce-279	610	49	1	1		0.488	2.191	43	0.878	26	0.531			4
uce-280	536	52	1			0.546	0.52	50	0.962	46	0.885			5
uce-288	600	34	1	1		0.5	0.284	33	0.971	20	0.588			4
uce-291	531	57	1			0.443	8.858	55	0.965	37	0.649			3
uce-293	595	62	1	1		0.422	11.605	47	0.758	41	0.661			3
uce-295	509	85	1			0.393	3.58	75	0.882	55	0.647			2
uce-297	509	51	1			0.375	3.76	41	0.804	31	0.608			2
uce-3	511	23	1			0.479	2.714	23	1	22	0.957			4
uce-30	647	85	1	1		0.484	0.156	45	0.529	30	0.353			4
uce-301	407	49				0.422	0.511	41	0.837	26	0.531			3
uce-31	426	88				0.511	3.684	80	0.909	65	0.739			4
uce-310	667	88	1	1		0.326	3.051	75	0.852	62	0.705			1
uce-313	468	82	1			0.391	6.911	80	0.976	68	0.829			2
uce-316	622	51	1	1		0.456	2.39	46	0.902	38	0.745			3
uce-317	499	116	1			0.356	7.551	86	0.741	75	0.647			1
uce-319	395	86				0.363	6.356	61	0.709	46	0.535			2
uce-32	657	77	1	1		0.353	1.172	50	0.649	38	0.494			1
uce-327	479	11	1			0.636	0.019	2	0.182	2	0.182			5
uce-329	636	71	1	1		0.396	5.698	58	0.817	54	0.761			2
uce-33	567	105	1	1		0.253	2.382	74	0.705	54	0.514			1
uce-330	616	112	1	1	1	0.555	1.104	95	0.848	69	0.616	29	10	5
uce-331	477	59	1			0.555	5.596	47	0.797	36	0.61			5
uce-332	595	37	1	1		0.266	5.487	33	0.892	24	0.649			1
uce-333	544	108	1	1		0.443	5.009	77	0.713	66	0.611			3
uce-335	500	73	1			0.339	6.271	58	0.795	44	0.603			1
uce-336	513	59	1			0.31	1.143	33	0.559	23	0.39			1
uce-337	449	72				0.358	2.867	68	0.944	60	0.833			1
uce-34	566	82	1	1	1	0.57	2.868	72	0.878	62	0.756	11	8	5
uce-340	616	87	1	1		0.532	13.026	72	0.828	64	0.736			5
uce-345	560	62	1	1		0.471	3.825	50	0.806	46	0.742			4
uce-346	593	43	1	1		0.435	0.455	40	0.93	32	0.744			3
uce-347	499	34	1			0.47	0	14	0.412	9	0.265			4
uce-348	507	132	1			0.526	2.334	65	0.492	58	0.439			5
uce-349	599	54	1	1		0.456	0.269	32	0.593	23	0.426			3
uce-35	606	74	1	1	1	0.54	2.616	58	0.784	49	0.662	12	6	5
uce-350	432	32				0.297	0.304	31	0.969	21	0.656			1
uce-356	635	15	1	1		0.532	0.073	12	0.8	5	0.333			5
uce-36	426	82				0.383	8.631	64	0.78	51	0.622			2
uce-360	626	51	1	1		0.454	7.821	35	0.686	27	0.529			3
uce-363	587	37	1	1		0.435	2.127	29	0.784	25	0.676			3
uce-365	501	31	1			0.37	0.605	22	0.71	18	0.581			2
uce-366	665	119	1	1	1	0.464	0.746	68	0.571	49	0.412	31	10	4
uce-37	566	85	1	1		0.454	0.694	79	0.929	60	0.706			3
uce-370	622	26	1	1		0.427	0.816	14	0.538	4	0.154			3
uce-38	607	58	1	1		0.356	10.456	54	0.931	44	0.759			1
uce-381	588	41	1	1		0.255	6.799	34	0.829	28	0.683			1
uce-382	641	163	1	1	1	0.534	3.04	111	0.681	77	0.472	51	23	5
uce-384	474	46	1			0.373	7.375	45	0.978	42	0.913			2
uce-389	537	69	1		1	0.4	0.486	55	0.797	32	0.464	8	6	2
uce-39	529	75	1			0.385	0.875	62	0.827	51	0.68			2
uce-390	551	69	1	1		0.354	6.457	53	0.768	45	0.652			1
uce-391	580	32	1	1		0.463	0.302	28	0.875	19	0.594			4
uce-392	474	49	1			0.435	3.44	33	0.673	20	0.408			3
uce-399	471	38	1			0.362	2.687	38	1	34	0.895			1
uce-4	548	38	1	1		0.599	4.211	38	1	37	0.974			5
uce-400	654	71	1	1	1	0.551	3.739	45	0.634	36	0.507	8	3	5
uce-401	590	94	1	1	1	0.503	1.547	76	0.809	63	0.67	18	7	4
uce-402	640	67	1	1		0.369	2.052	41	0.612	33	0.493			2
uce-404	631	76	1	1		0.382	1.833	58	0.763	39	0.513			2
uce-406	647	67	1	1		0.37	0.967	45	0.672	39	0.582			2
uce-409	507	82	1			0.363	8.036	77	0.939	60	0.732			2
uce-411	598	50	1	1		0.474	1.144	41	0.82	28	0.56			4
uce-412	434	86				0.529	1.302	62	0.721	53	0.616			5
uce-415	566	72	1	1		0.293	0.083	35	0.486	22	0.306			1
uce-416	623	63	1	1		0.327	1.924	40	0.635	35	0.556			1
uce-42	530	51	1			0.517	16.23	49	0.961	41	0.804			5
uce-423	609	94	1	1		0.295	11.859	84	0.894	74	0.787			1
uce-427	450	44				0.357	4.995	42	0.955	32	0.727			1
uce-43	456	51				0.409	2.004	40	0.784	23	0.451			2
uce-430	562	81	1	1		0.611	9.6	74	0.914	59	0.728			5
uce-433	490	145	1		1	0.535	6.73	132	0.91	122	0.841	17	15	5
uce-434	597	52	1	1		0.363	0.18	22	0.423	16	0.308			2
uce-435	636	63	1	1		0.284	0.262	37	0.587	22	0.349			1
uce-436	582	41	1	1		0.5	2.154	32	0.78	23	0.561			4
uce-438	625	52	1	1		0.493	4.825	44	0.846	35	0.673			4
uce-44	518	65	1			0.39	4.648	42	0.646	33	0.508			2
uce-441	508	55	1			0.473	1.904	26	0.473	14	0.255			4
uce-443	490	40	1			0.356	0.097	32	0.8	18	0.45			1
uce-446	616	251	1	1	1	0.445	1.529	161	0.641	134	0.534	84	31	3
uce-448	535	283	1		1	0.505	10.715	223	0.788	182	0.643	61	30	4
uce-449	656	187	1	1	1	0.483	7.217	155	0.829	137	0.733	9	9	4
uce-450	457	102			1	0.423	0.732	70	0.686	54	0.529	32	19	3
uce-453	514	52	1			0.394	7.876	42	0.808	31	0.596			2
uce-454	638	85	1	1		0.35	2.563	58	0.682	45	0.529			1
uce-455	505	127	1		1	0.578	1.67	95	0.748	83	0.654	37	27	5
uce-459	431	67				0.342	4.928	54	0.806	51	0.761			1
uce-46	553	34	1	1		0.38	0.085	28	0.824	13	0.382			2
uce-463	452	40				0.499	0	12	0.3	3	0.075			4
uce-468	518	45	1			0.398	0.146	31	0.689	18	0.4			2
uce-47	609	62	1	1		0.271	3.34	37	0.597	26	0.419			1
uce-472	425	21				0.286	0.818	19	0.905	15	0.714			1
uce-473	547	31	1	1		0.459	3.757	31	1	28	0.903			3
uce-475	581	68	1	1		0.455	0.132	43	0.632	27	0.397			3
uce-478	442	51				0.431	2.058	44	0.863	34	0.667			3
uce-479	599	50	1	1		0.259	3.262	44	0.88	40	0.8			1
uce-48	617	41	1	1		0.421	5.93	26	0.634	24	0.585			3
uce-481	488	8	1			0.296	2.408	8	1	6	0.75			1
uce-483	532	61	1			0.342	0.613	49	0.803	27	0.443			1
uce-484	642	94	1	1		0.386	3.957	83	0.883	59	0.628			2
uce-485	641	105	1	1		0.445	3.545	69	0.657	56	0.533			3
uce-487	638	102	1	1		0.386	3.607	46	0.451	34	0.333			2
uce-488	576	81	1	1		0.287	4.304	55	0.679	41	0.506			1
uce-49	532	59	1			0.363	13.897	53	0.898	47	0.797			2
uce-495	529	54	1			0.333	1.099	48	0.889	34	0.63			1
uce-497	486	54	1			0.415	6.847	48	0.889	40	0.741			2
uce-498	652	76	1	1		0.23	4.494	47	0.618	35	0.461			1
uce-5	599	112	1	1		0.423	10.673	98	0.875	80	0.714			3
uce-50	606	245	1	1	1	0.49	6.96	174	0.71	143	0.584	59	27	4
uce-500	531	139	1			0.383	16.982	133	0.957	105	0.755			2
uce-501	611	72	1	1		0.432	3.885	40	0.556	30	0.417			3
uce-505	472	69	1			0.293	9.426	63	0.913	49	0.71			1
uce-506	612	33	1	1		0.429	12.438	29	0.879	23	0.697			3
uce-507	513	63	1			0.425	2.902	55	0.873	47	0.746			3
uce-508	609	90	1	1		0.291	1.518	72	0.8	57	0.633			1
uce-509	490	50	1			0.337	0.094	49	0.98	41	0.82			1
uce-51	438	52				0.394	6.068	52	1	42	0.808			2
uce-510	601	80	1	1		0.31	0.815	49	0.613	38	0.475			1
uce-511	615	43	1	1		0.372	2.133	26	0.605	19	0.442			2
uce-513	541	80	1	1		0.363	0.492	67	0.838	53	0.662			2
uce-516	548	58	1	1		0.567	4.757	46	0.793	40	0.69			5
uce-517	533	92	1			0.416	8.406	74	0.804	66	0.717			2
uce-518	599	103	1	1		0.416	6.07	86	0.835	74	0.718			2
uce-519	553	61	1	1		0.475	6.72	56	0.918	44	0.721			4
uce-520	567	58	1	1		0.458	4.117	50	0.862	37	0.638			3
uce-521	490	84	1			0.28	11.961	74	0.881	60	0.714			1
uce-523	419	87				0.352	10.904	72	0.828	63	0.724			1
uce-525	589	53	1	1		0.329	3.735	35	0.66	32	0.604			1
uce-528	571	82	1	1		0.431	2.283	69	0.841	57	0.695			3
uce-529	502	59	1			0.432	5.429	42	0.712	29	0.492			3
uce-531	595	60	1	1		0.389	9.549	51	0.85	39	0.65			2
uce-534	493	72	1			0.362	4.581	52	0.722	45	0.625			2
uce-535	614	70	1	1		0.427	3.041	46	0.657	31	0.443			3
uce-537	585	105	1	1		0.337	7.855	76	0.724	71	0.676			1
uce-54	655	67	1	1		0.285	2.821	57	0.851	46	0.687			1
uce-541	601	44	1	1		0.293	5.691	34	0.773	21	0.477			1
uce-542	589	82	1	1		0.418	9.878	76	0.927	62	0.756			2
uce-543	418	81				0.373	6.637	64	0.79	59	0.728			2
uce-544	644	103	1	1		0.313	5.892	83	0.806	66	0.641			1
uce-546	542	65	1	1		0.518	0.139	46	0.708	30	0.462			5
uce-547	400	53				0.461	7.514	51	0.962	48	0.906			4
uce-55	650	105	1	1		0.455	1.536	70	0.667	49	0.467			3
uce-550	665	97	1	1		0.305	4.55	73	0.753	46	0.474			1
uce-552	494	64	1			0.357	6.424	61	0.953	53	0.828			1
uce-553	445	88				0.579	5.878	73	0.83	67	0.761			5
uce-554	672	125	1	1		0.366	5.702	96	0.768	69	0.552			2
uce-555	481	53	1			0.308	9.159	50	0.943	44	0.83			1
uce-557	505	162	1		1	0.505	17.676	122	0.753	104	0.642	8	4	4
uce-558	593	266	1	1		0.524	13.35	192	0.722	129	0.485			5
uce-559	565	65	1	1		0.424	2.44	53	0.815	42	0.646			3
uce-560	641	66	1	1		0.406	0.099	55	0.833	34	0.515			2
uce-562	585	47	1	1		0.44	0.415	37	0.787	29	0.617			3
uce-563	561	54	1	1		0.328	0.512	43	0.796	31	0.574			1
uce-565	427	73				0.435	10.32	67	0.918	62	0.849			3
uce-566	595	61	1	1		0.309	0.11	51	0.836	35	0.574			1
uce-568	447	46				0.325	0.253	35	0.761	25	0.543			1
uce-57	626	69	1	1		0.406	2.306	49	0.71	44	0.638			2
uce-570	460	69				0.251	3.22	36	0.522	29	0.42			1
uce-575	448	72				0.613	1.401	60	0.833	50	0.694			5
uce-576	518	60	1			0.45	3.468	56	0.933	49	0.817			3
uce-577	651	200	1	1	1	0.561	1.624	151	0.755	128	0.64	20	14	5
uce-58	655	87	1	1		0.45	4.347	67	0.77	55	0.632			3
uce-580	657	54	1	1		0.432	0.011	47	0.87	27	0.5			3
uce-581	463	36	1			0.581	3.87	33	0.917	25	0.694			5
uce-583	440	290			1	0.491	9.219	213	0.734	145	0.5	68	24	4
uce-584	582	20	1	1		0.684	0.292	17	0.85	16	0.8			5
uce-587	548	78	1	1		0.466	7.706	67	0.859	60	0.769			4
uce-588	643	154	1	1	1	0.519	3.102	99	0.643	86	0.558	31	10	5
uce-589	628	97	1	1	1	0.44	2.154	57	0.588	42	0.433	17	11	3
uce-59	632	118	1	1	1	0.524	1.728	93	0.788	70	0.593	33	11	5
uce-590	473	55	1			0.361	0.169	32	0.582	23	0.418			1
uce-591	642	140	1	1	1	0.447	1.574	59	0.421	51	0.364	23	3	3
uce-594	669	270	1	1	1	0.473	3.825	212	0.785	165	0.611	54	34	4
uce-595	666	148	1	1		0.572	0.337	73	0.493	63	0.426			5
uce-598	593	202	1	1		0.589	10.221	160	0.792	127	0.629			5
uce-6	584	194	1	1		0.502	3.667	144	0.742	104	0.536			4
uce-60	642	64	1	1		0.494	0.458	24	0.375	19	0.297			4
uce-600	493	87	1			0.466	3.022	73	0.839	63	0.724			4
uce-604	497	77	1			0.329	1.573	58	0.753	38	0.494			1
uce-606	493	129	1			0.492	14.103	129	1	115	0.891			4
uce-607	513	117	1			0.655	1.133	73	0.624	65	0.556			5
uce-609	523	103	1			0.608	0.64	79	0.767	64	0.621			5
uce-610	639	78	1	1		0.42	0.283	31	0.397	24	0.308			2
uce-613	606	40	1	1		0.294	0.186	17	0.425	11	0.275			1
uce-614	439	342			1	0.55	14.168	268	0.784	225	0.658	47	20	5
uce-615	569	243	1	1	1	0.501	14.27	214	0.881	181	0.745	32	13	4
uce-616	623	179	1	1	1	0.506	8.991	152	0.849	129	0.721	15	12	4
uce-617	655	116	1	1	1	0.396	0.44	77	0.664	56	0.483	36	18	2
uce-618	636	155	1	1	1	0.449	7.177	143	0.923	134	0.865	36	19	3
uce-620	523	131	1		1	0.656	1.883	83	0.634	53	0.405	39	11	5
uce-621	650	65	1	1	1	0.436	2.374	38	0.585	30	0.462	11	4	3
uce-624	550	115	1	1		0.561	4.879	91	0.791	82	0.713			5
uce-626	497	52	1			0.406	0.751	46	0.885	28	0.538			2
uce-627	476	61	1			0.318	3.241	57	0.934	44	0.721			1
uce-628	394	122				0.43	9.807	109	0.893	97	0.795			3
uce-631	462	65	1			0.391	7.542	49	0.754	40	0.615			2
uce-632	558	59	1	1		0.409	2.603	49	0.831	38	0.644			2
uce-633	598	89	1	1		0.437	0.349	76	0.854	57	0.64			3
uce-634	583	73	1	1		0.367	0.298	48	0.658	35	0.479			2
uce-635	563	74	1	1		0.23	1.071	66	0.892	56	0.757			1
uce-637	434	54				0.435	0.218	44	0.815	24	0.444			3
uce-639	486	73	1			0.365	19.688	69	0.945	65	0.89			2
uce-64	641	103	1	1	1	0.584	0.356	98	0.951	61	0.592	27	9	5
uce-640	510	68	1			0.579	3.777	47	0.691	31	0.456			5
uce-641	589	58	1	1		0.576	2.52	31	0.534	25	0.431			5
uce-642	571	49	1	1		0.529	4.11	39	0.796	21	0.429			5
uce-643	503	125	1		1	0.548	1.627	92	0.736	71	0.568	40	19	5
uce-645	676	82	1	1		0.475	0.545	41	0.5	28	0.341			4
uce-646	644	66	1	1		0.334	4.941	51	0.773	37	0.561			1
uce-647	534	68	1			0.46	1.308	46	0.676	27	0.397			3
uce-649	661	185	1	1	1	0.513	13.498	138	0.746	125	0.676	25	11	4
uce-65	587	39	1	1		0.302	0.109	30	0.769	19	0.487			1
uce-650	418	67				0.745	6.002	51	0.761	39	0.582			5
uce-653	508	69	1			0.243	4.545	55	0.797	28	0.406			1
uce-654	614	78	1	1		0.478	3.362	68	0.872	56	0.718			4
uce-656	437	69				0.352	9.332	63	0.913	50	0.725			1
uce-657	491	97	1			0.393	6.645	82	0.845	47	0.485			2
uce-658	438	78				0.302	15.142	68	0.872	54	0.692			1
uce-659	624	197	1	1	1	0.506	10.069	155	0.787	139	0.706	24	19	4
uce-660	593	70	1	1		0.418	2.45	42	0.6	34	0.486			2
uce-662	541	63	1	1		0.357	0.965	45	0.714	36	0.571			1
uce-666	423	64				0.357	14.424	57	0.891	46	0.719			1
uce-669	486	71	1			0.266	1.443	52	0.732	38	0.535			1
uce-67	477	46	1			0.385	0.018	37	0.804	27	0.587			2
uce-672	609	67	1	1		0.4	3.603	65	0.97	48	0.716			2
uce-674	568	45	1	1		0.296	5.368	37	0.822	26	0.578			1
uce-676	449	68				0.359	4.972	52	0.765	46	0.676			1
uce-680	597	29	1	1	1	0.382	0.214	25	0.862	19	0.655	21	9	2
uce-681	590	50	1	1		0.418	0.231	38	0.76	18	0.36			2
uce-682	654	273	1	1	1	0.498	7.42	190	0.696	154	0.564	63	17	4
uce-683	647	169	1	1		0.562	2.39	132	0.781	109	0.645			5
uce-684	469	44	1			0.341	13.549	40	0.909	29	0.659			1
uce-686	643	194	1	1	1	0.479	9.99	164	0.845	152	0.784	10	8	4
uce-688	579	88	1	1		0.393	4.088	59	0.67	46	0.523			2
uce-689	555	112	1	1		0.371	11.102	90	0.804	81	0.723			2
uce-69	525	67	1			0.318	1.353	52	0.776	42	0.627			1
uce-691	594	60	1	1		0.245	0.104	25	0.417	12	0.2			1
uce-693	565	69	1	1		0.284	4.314	43	0.623	33	0.478			1
uce-694	585	62	1	1		0.34	8.031	61	0.984	53	0.855			1
uce-695	521	54	1			0.291	0.967	40	0.741	33	0.611			1
uce-696	410	93				0.378	16.467	87	0.935	65	0.699			2
uce-697	601	35	1	1		0.257	0.01	13	0.371	7	0.2			1
uce-698	564	99	1	1		0.408	4.25	78	0.788	60	0.606			2
uce-699	626	59	1	1	1	0.373	4.995	54	0.915	53	0.898	13	6	2
uce-7	583	30	1	1		0.424	6.587	26	0.867	22	0.733			3
uce-700	462	96	1			0.478	9.246	93	0.969	71	0.74			4
uce-701	565	61	1	1		0.357	5.214	41	0.672	30	0.492			1
uce-702	660	103	1	1		0.28	3.894	80	0.777	61	0.592			1
uce-706	610	72	1	1		0.263	0.189	47	0.653	27	0.375			1
uce-707	624	108	1	1		0.372	5.26	68	0.63	57	0.528			2
uce-71	610	61	1	1		0.354	0.473	46	0.754	27	0.443			1
uce-710	613	99	1	1		0.335	7.466	72	0.727	61	0.616			1
uce-711	455	75				0.318	4.202	60	0.8	42	0.56			1
uce-713	563	92	1	1		0.559	11.263	78	0.848	72	0.783			5
uce-721	524	50	1			0.442	0.309	33	0.66	22	0.44			3
uce-723	486	64	1			0.362	2.678	43	0.672	25	0.391			2
uce-728	664	114	1	1	1	0.486	2.624	83	0.728	74	0.649	32	28	4
uce-73	488	49	1			0.28	6.26	40	0.816	30	0.612			1
uce-734	604	48	1	1		0.579	0.193	24	0.5	13	0.271			5
uce-735	535	77	1			0.293	14.63	65	0.844	51	0.662			1
uce-739	597	57	1	1		0.452	0.138	28	0.491	21	0.368			3
uce-74	590	56	1	1		0.371	7.137	49	0.875	40	0.714			2
uce-741	612	45	1	1		0.382	1.449	33	0.733	26	0.578			2
uce-742	408	58				0.367	3.11	57	0.983	52	0.897			2
uce-743	621	61	1	1		0.308	0.539	48	0.787	32	0.525			1
uce-744	458	72				0.398	8.667	50	0.694	42	0.583			2
uce-745	457	84				0.305	2.329	72	0.857	60	0.714			1
uce-746	558	89	1	1		0.396	2.726	73	0.82	56	0.629			2
uce-747	601	56	1	1		0.342	7.788	42	0.75	34	0.607			1
uce-749	572	118	1	1		0.298	9.195	105	0.89	90	0.763			1
uce-750	439	76				0.378	7.505	65	0.855	58	0.763			2
uce-751	484	63	1			0.441	0.525	47	0.746	36	0.571			3
uce-752	603	64	1	1		0.314	14.127	43	0.672	36	0.562			1
uce-758	593	138	1	1		0.421	6.937	122	0.884	94	0.681			3
uce-760	645	101	1	1		0.413	1.926	70	0.693	51	0.505			2
uce-764	608	42	1	1		0.591	8.486	26	0.619	8	0.19			5
uce-767	536	22	1			0.227	0.178	13	0.591	12	0.545			1
uce-768	609	61	1	1		0.265	4.143	53	0.869	34	0.557			1
uce-769	490	42	1			0.422	2.444	32	0.762	28	0.667			3
uce-773	454	43				0.205	0.323	31	0.721	20	0.465			1
uce-774	428	61				0.478	2.39	46	0.754	41	0.672			4
uce-777	569	63	1	1		0.359	0.968	36	0.571	26	0.413			1
uce-783	498	79	1			0.413	10.292	72	0.911	58	0.734			2
uce-784	453	51				0.596	5.263	49	0.961	39	0.765			5
uce-785	441	43				0.369	6.223	41	0.953	24	0.558			2
uce-786	407	273				0.508	11.612	207	0.758	167	0.612			4
uce-787	498	26	1			0.418	0.911	21	0.808	15	0.577			2
uce-789	584	169	1	1	1	0.554	11.178	155	0.917	119	0.704	10	3	5
uce-791	637	127	1	1	1	0.491	2.276	92	0.724	81	0.638	20	8	4
uce-793	559	247	1	1	1	0.57	11.298	155	0.628	108	0.437	55	14	5
uce-794	656	163	1	1	1	0.518	9.615	123	0.755	101	0.62	28	8	5
uce-796	624	78	1	1		0.564	0.378	33	0.423	31	0.397			5
uce-797	670	101	1	1	1	0.489	0.321	95	0.941	78	0.772	31	15	4
uce-799	516	75	1			0.409	6.217	49	0.653	41	0.547			2
uce-8	470	67	1			0.404	0.117	61	0.91	56	0.836			2
uce-800	590	70	1	1		0.432	13.598	64	0.914	55	0.786			3
uce-803	577	47	1	1		0.408	7.165	36	0.766	30	0.638			2
uce-805	502	146	1		1	0.521	2.36	119	0.815	105	0.719	37	36	5
uce-809	663	142	1	1	1	0.526	1.765	137	0.965	119	0.838	38	12	5
uce-812	433	45				0.311	14.001	38	0.844	27	0.6			1
uce-816	624	88	1	1		0.26	5.298	41	0.466	31	0.352			1
uce-819	609	55	1	1		0.477	0.188	28	0.509	11	0.2			4
uce-82	628	207	1	1	1	0.648	14.017	154	0.744	123	0.594	11	5	5
uce-820	609	127	1	1	1	0.591	2.446	105	0.827	74	0.583	37	13	5
uce-822	523	29	1			0.584	0.073	20	0.69	14	0.483			5
uce-823	597	14	1	1		0.355	0	12	0.857	7	0.5			1
uce-829	527	51	1			0.443	6.377	40	0.784	30	0.588			3
uce-833	388	103				0.4	2.973	78	0.757	59	0.573			2
uce-834	407	48				0.401	2.252	31	0.646	26	0.542			2
uce-835	537	54	1			0.635	1.138	49	0.907	38	0.704			5
uce-836	457	62				0.357	3.868	49	0.79	36	0.581			1
uce-837	418	57				0.505	3.836	52	0.912	46	0.807			4
uce-839	412	46				0.473	2.348	38	0.826	28	0.609			4
uce-842	647	183	1	1	1	0.54	0.722	136	0.743	117	0.639	40	23	5
uce-843	495	48	1			0.336	3.502	26	0.542	23	0.479			1
uce-844	558	39	1	1		0.564	0.505	35	0.897	25	0.641			5
uce-845	433	68				0.424	6.64	60	0.882	57	0.838			3
uce-847	627	248	1	1	1	0.581	10.603	182	0.734	161	0.649	35	17	5
uce-848	630	160	1	1	1	0.464	1.762	90	0.562	73	0.456	22	3	4
uce-850	505	49	1			0.474	0.61	28	0.571	19	0.388			4
uce-851	607	90	1	1		0.467	1.452	77	0.856	67	0.744			4
uce-855	603	77	1	1		0.493	0.685	39	0.506	22	0.286			4
uce-858	450	86				0.312	5.628	81	0.942	74	0.86			1
uce-86	504	103	1			0.459	8.069	92	0.893	84	0.816			3
uce-860	557	68	1	1		0.384	8.121	65	0.956	61	0.897			2
uce-861	617	66	1	1		0.326	2.178	45	0.682	33	0.5			1
uce-862	516	60	1			0.375	4.173	32	0.533	25	0.417			2
uce-864	649	60	1	1		0.546	0.128	34	0.567	25	0.417			5
uce-868	393	124				0.663	5.512	104	0.839	76	0.613			5
uce-869	526	74	1			0.432	1.801	61	0.824	51	0.689			3
uce-87	616	46	1	1		0.403	0.293	22	0.478	16	0.348			2
uce-870	502	45	1			0.459	1.085	28	0.622	23	0.511			3
uce-871	622	76	1	1		0.439	4.444	46	0.605	33	0.434			3
uce-872	550	40	1	1		0.604	4.382	30	0.75	26	0.65			5
uce-873	493	50	1			0.455	0.053	41	0.82	38	0.76			3
uce-876	507	60	1			0.371	6.075	51	0.85	41	0.683			2
uce-877	652	254	1	1	1	0.485	5.654	218	0.858	176	0.693	50	23	4
uce-879	417	89				0.622	6.448	75	0.843	62	0.697			5
uce-88	567	40	1	1		0.223	1.914	37	0.925	28	0.7			1
uce-880	579	44	1	1		0.406	6.861	31	0.705	22	0.5			2
uce-881	510	11	1			0.366	0.071	11	1	8	0.727			2
uce-882	472	90	1			0.482	6.092	77	0.856	62	0.689			4
uce-885	554	46	1	1		0.405	12.714	37	0.804	31	0.674			2
uce-888	654	215	1	1	1	0.433	7.14	157	0.73	126	0.586	49	12	3
uce-896	606	15	1	1		0.597	7.426	9	0.6	9	0.6			5
uce-9	551	74	1	1		0.296	4.066	61	0.824	50	0.676			1
uce-900	511	40	1			0.451	13.16	39	0.975	32	0.8			3
uce-901	574	59	1	1		0.506	5.094	54	0.915	42	0.712			4
uce-902	575	47	1	1		0.543	3.567	40	0.851	27	0.574			5
uce-904	437	138			1	0.677	5.406	106	0.768	88	0.638	28	14	5
uce-905	593	65	1	1		0.363	2.457	40	0.615	32	0.492			2
uce-907	571	50	1	1		0.34	0.084	43	0.86	31	0.62			1
uce-908	457	93				0.356	8.176	84	0.903	60	0.645			1
uce-910	639	92	1	1		0.547	2.024	79	0.859	52	0.565			5
uce-912	530	82	1		1	0.564	3.583	80	0.976	74	0.902	7	6	5
uce-913	592	59	1	1		0.444	1.935	48	0.814	39	0.661			3
uce-914	639	52	1	1		0.315	3.079	36	0.692	28	0.538			1
uce-915	596	78	1	1		0.37	5.541	65	0.833	42	0.538			2
uce-916	434	94				0.339	6.922	93	0.989	68	0.723			1
uce-917	614	56	1	1		0.459	1.445	29	0.518	22	0.393			3
uce-918	619	82	1	1	1	0.483	0.309	66	0.805	45	0.549	21	12	4
uce-922	531	52	1			0.538	2.999	48	0.923	37	0.712			5
uce-923	459	213			1	0.399	4.563	177	0.831	116	0.545	63	23	2
uce-925	433	80				0.528	0.118	45	0.562	39	0.487			5
uce-927	563	62	1	1		0.404	1.404	50	0.806	37	0.597			2
uce-929	468	177	1		1	0.546	3.457	142	0.802	113	0.638	40	15	5
uce-930	427	187			1	0.529	4.382	134	0.717	108	0.578	53	30	5
uce-935	545	62	1	1		0.318	1.554	56	0.903	35	0.565			1
uce-936	658	87	1	1		0.496	2.694	60	0.69	55	0.632			4
uce-938	420	58				0.347	8.539	50	0.862	47	0.81			1
uce-939	485	178	1			0.331	19.409	161	0.904	137	0.77			1
uce-94	535	45	1			0.43	6.804	44	0.978	37	0.822			3
uce-945	678	163	1	1	1	0.492	0.523	127	0.779	95	0.583	53	8	4
uce-946	562	189	1	1	1	0.524	3.027	105	0.556	79	0.418	53	35	5
uce-947	635	128	1	1	1	0.518	0.757	89	0.695	69	0.539	18	8	5
uce-949	569	60	1	1		0.384	6.919	53	0.883	38	0.633			2
uce-95	640	30	1	1	1	0.555	0.172	14	0.467	10	0.333	21	13	5
uce-950	532	51	1			0.445	2.492	44	0.863	27	0.529			3
uce-952	560	60	1	1		0.437	1.113	37	0.617	28	0.467			3
uce-953	512	55	1			0.367	4.062	40	0.727	28	0.509			2
uce-955	563	59	1	1		0.414	0.217	27	0.458	17	0.288			2
uce-956	592	79	1	1		0.341	2.455	64	0.81	42	0.532			1
uce-957	388	86				0.347	3.422	67	0.779	49	0.57			1
uce-958	582	54	1	1		0.462	1.053	46	0.852	36	0.667			4
uce-959	587	55	1	1		0.387	0.362	48	0.873	35	0.636			2
uce-96	540	107	1	1		0.517	0.786	75	0.701	58	0.542			5
uce-962	567	91	1	1		0.323	5.419	64	0.703	48	0.527			1
uce-963	544	49	1	1		0.486	2.536	30	0.612	18	0.367			4
uce-965	623	79	1	1		0.31	11.388	54	0.684	43	0.544			1
uce-968	426	71				0.258	7.446	36	0.507	24	0.338			1
uce-97	469	100	1			0.302	3.303	79	0.79	65	0.65			1
uce-975	623	214	1	1	1	0.542	7.491	177	0.827	140	0.654	11	7	5
uce-979	536	59	1			0.444	4.142	37	0.627	32	0.542			3
uce-98	633	182	1	1	1	0.493	3.354	104	0.571	95	0.522	54	15	4
uce-983	572	239	1	1	1	0.546	3.232	194	0.812	166	0.695	44	37	5
uce-984	607	59	1	1		0.45	1.405	44	0.746	37	0.627			3
uce-985	406	73				0.442	7.237	66	0.904	61	0.836			3
uce-987	532	62	1			0.432	10.457	44	0.71	37	0.597			3
uce-988	552	89	1	1		0.401	0.875	56	0.629	46	0.517			2
uce-989	572	62	1	1		0.404	0.158	43	0.694	24	0.387			2
uce-99	648	82	1	1	1	0.591	1.733	68	0.829	57	0.695	14	13	5
uce-990	601	69	1	1		0.344	1.592	42	0.609	28	0.406			1
uce-991	520	50	1			0.423	0.054	36	0.72	30	0.6			3
uce-997	618	64	1	1	1	0.448	0.124	51	0.797	42	0.656	21	16	3
uce-999	570	73	1	1		0.453	2.273	49	0.671	36	0.493			3
Average	517.909	118.106				0.438493	4.96309	91.5617	0.772895	73.1047	0.608022	40.7346	17.2191
Minimum	385	7				0.145	0	0	0	0	0	7	0
Maximum	678	483				0.745	24.139	398	1	341	1	101	56
References:
Borowiec, M. L. (2016). AMAS: a fast tool for alignment manipulation and computing of summary statistics. PeerJ 4, e1660.

## Sheet: Supplementary Data 5 
Supplementary Data 5: Results of Four-cluster Likelihood Mapping analyses (FcLM) for major phylogenetic hypotheses. FcLM results are listed for fully resolved quartets only (i.e. areas 1, 2, and 3 of the 7-area triangular diagrams, as shown to the right of the table). Ich: Ichneumonoidea, Cer: Ceraphronoidea, Pro: Proctotrupomorpha, rem.Apo: rest of Apocrita, nonApo: non-Apocritan Hymenoptera + o…
Hypothesis 1: Position of Ichneumonoidea as sister to Ceraphronoidea vs Proctotrupomorpha; Top. A-0 vs Top. B					Nuc-50%				Nuc-60%				Nuc-70%				Prot-AA%
Topology represented by analyses	nuc-50%-SWSC, nuc-50%-unpart, nuc-60%-SWSC, nuc-60%-unpart, Prot-NUC-unpart	Prot-AA-unpart, GC bin 1, GC bin 4
Data set	(Ich:Cer):(Pro:rem.Apo,nonApo)	(Ich:Pro):(Cer:rem.Apo,nonApo)	(Ich:rem.Apo,nonApo):(Cer:Pro)	quartets decisive
Nuc-50%	0.337	0.325	0.245	0.907
Nuc-60%	0.307	0.344	0.244	0.895
Nuc-70%	0.253	0.343	0.268	0.864
Prot-AA	0.296	0.172	0.272	0.74
Hypothesis 2: Ichneumonoidea grouping sister to the rest of Apocrita; Top. C					Nuc-50%				Nuc-60%				Nuc-70%				Prot-AA%
Topology represented by analyses			Nuc-70%-SWSC, GC bin 5, Nuc-70%-unpart
Data set	(Ich:Pro):(Cer,Acu,Eva,Ste,Tri,Meg:nonApo)	(Pro:nonApo):(Ich,Acu,Eva,Ste,Tri,Meg:Pro)	(Ich:nonApo):(Cer+Acu+Eva+Ste+Tri+Meg:Pro)
Nuc-50%	0.242	0.214	0.434	0.89
Nuc-60%	0.246	0.197	0.421	0.864
Nuc-70%	0.26	0.208	0.361	0.829
Prot-AA	0.191	0.173	0.365	0.729
Hypothesis 3: Position of Ceraphronoidea within Aculeata-Evaniomorpha - 1					Nuc-50%				Nuc-60%				Nuc-70%				Prot-AA%
Topology represented by analyses		Nuc-70%-unpart
Data set	(Cer:Eva):(Ste:Acu+Tri+Meg)	(Cer:Ste):(Eva:Acu+Tri+Meg)	(Cer:Acu+Tri+Meg):(Eva:Ste)
Nuc-50%	0.572	0.117	0.239	0.928
Nuc-60%	0.509	0.111	0.306	0.926
Nuc-70%	0.445	0.119	0.346	0.91
Prot-AA	0.07	0.165	0.412	0.647
Hypothesis 4: Position of Ceraphronoidea within Aculeata-Evaniomorpha - 2					Nuc-50%				Nuc-60%				Nuc-70%				Prot-AA%
Topology represented by analyses	Nuc-70%-SWSC, Prot-AA-unpart, GC bin 5
Data set	(Cer:Eva+Ste):(Tri+Meg:Acu)	(Cer:Tri+Meg):(Eva-Ste:Acu)	(Cer:Acu):(Eva+Ste:Tri+Meg)
Nuc-50%	0.428	0.202	0.314	0.944
Nuc-60%	0.389	0.175	0.367	0.931
Nuc-70%	0.503	0.162	0.26	0.925
Prot-AA	0.277	0.362	0.145	0.784

## Sheet: Supplementary Data 6
Supplementary Data 6: Summary of divergence age estimations. Summarized are median ages and 95% Highest Posterior Density (HPD) interval for major nodes of interest from MCMCTREE analyses, based on topology C-1 and A-0. * = calibrated node; refer to Supplementary Data 15 for details on calibrations. Node numbers refer to Fig. 2 and ancestral reconstructions. Younger nodes not estimated in ancestr…
		Topology C		Topology A		Branstetter et al. (2017)*	Peters et al. (2017)	Ronquist et al. (2012)
Crown-group	Node	median age (Ma)	95% HPD (Ma)	median age (Ma)	95% HPD (Ma)	median age (Ma)*	median age (Ma)**	median age (Ma)***
Hymenoptera	1*	280.03	267.1,287.9	278.47	262.5,287.3	257	281	305
Tenthredinoidea	66	169.93	132.9,208.6	167.09	134.5,208.2	178	137	275
Argidae		79.09	53.2,108.9	84.96	60.7,112.0
Pergidae		81.7	52.2,113.8	84.83	57.1,115.1
Tenthredinidae s.l. (incl. Cimbicidae)		118.68	96.6,143.5	118.84	99.4,140.8
	2	275.6	261.1,285.3	274.7	258.4,285.0
	3*	264.5	249.4,276.6	n.a.	n.a
Unicalcarida	4	247.98	233.7,261.6	256.25	239.8,270.7	210	264	290
	5	242.4	228.4,256.2	250.6	234.6,265.2
Vespina	6	233.73	220.4,247.8	242.56	227.2,257.6	200	247	270
Apocrita	7	226.6	213.5,240.6	233.57	218.2,249.1	194	236	255
Ichneumonoidea	64*	206.55	192.4,221.3	203.52	186.8,220.3	161	182	n/a
Braconidae		184.48	168.0,200.6	177.53	161.2,194.2
Ichneumonidae		141.51	127.3,158.9	145.76	131.6,165.7
Ichneumonoidea - rest of Apocrita	8	221.8	208.5,236.0	n.a.	n.a
Proctotrupomorpha	9	210.11	196.3,224.6	216.98	201.6,233.3	170	211	n/a
Chalcidoidea	68	168.55	154.9,183.3	165.95	151.6,182.0
Mymaridae		138	118.9,157.0	133.9	114.5,153.1
Rotoitidae - rest of Chalcidoidea	71*	160.8	146.6,174.7	157.6	143.9,173.2
Proctotrupoidea	15*	174.73	151.5,195.4	176.5	153.2,200.0
Proctotrupidae		56.74	38.8,79.7	63.17	45.2,85.0
Platygastroidea - Cynipoidea	18	199.2	182.0,216.0	206.2	188.7,223.7
Cynipoidea	19	129.57	109.3,154.4	142.9	122.5,167.5	94	94	n/a
Cynipidae s.s.		52.57	42.9,63.9	53.4	43.7,63.9
Figitidae s.l.		88.21	77.8,99.2	90.68	81.1,101.3
stem Eucoilinae	73*	68.49	59.8,77.0	74.3	65.8,83.5
Platygastroidea	69*	145.85	131.1,166.5	152.04	134.1,174.6	n/a	142	n/a
Diaprioidea	14	141.91	116.2,173.2	147.78	123.6,172.6
Diapriidae s.l.	70*	114	97.0,137.7	116.69	100.3,136.4
Chrysididae - Bethylidae	57*	126.4	112.8,139.4	129	115.8,142.2
Trigonaloidea + Megalyroidea	58	128.15	85.1,172.9	131.89	90.6,175.8
Ceraphronoidea - Evanoidea + Stephanoidea	59	198.3	177.5,217.2	n.a.	n.a.
Evanioidea - Stephanoidea	60	190.4	167.8,210.2	n.a.	n.a.
Evanioidea	61*	154.97	130.1,185.2	162.12	132.0,197.2	n/a	177	n/a
Aulacidae		65.48	37.6,99.0	74.04	45.4,107.1
Evaniidae		74.16	55.9,96.6	81.88	64.3,104.2
Ceraphronoidea	63	136.01	113.8,162.9	151.92	125.8,182.4	n/a	121	n/a
Ceraphronidae		93.42	75.2,114.1	101.78	82.9,123.7
Megaspilidae	72*	103.72	85.4,130.5	112.25	89.6,142.1
Aculeata + "Evaniomorpha" grade	24	206.2	186.3,224.5	220.2	197.0,239.3
Aculeata (Trigonaloidea+Megalyroidea)	25	184.7	158.8,207.9	192.9	163.5,217.9
Aculeata	26	142.3	129.1,157.6	142.93	129.7,157.8	161	191	n/a
Formicidae - Apoidea	31*	108.6	98.5,120.9	108.8	98.9,120.3
Apoidea	32	102.13	92.1,113.8	100.84	91.1,111.6
Vespoidea	53	108.6	92.7,123.9	106.7	93.8,120.1
Tiphioidea + Thynnoidea	51	96.56	81.8,110.8	98.94	85.1,112.5
Pompiloidea	48	99.05	87.0,112.0	101.4	89.6,114.0
Bethylidae		102.22	78.8,122.1	107.63	86.9,125.3
Chrysididae		99.27	73.8,120.2	102.2	79.5,121.6
Branstetter, M.G., et al. (2017) Phylogenomic insights into the evolution of stinging wasps and the origins of ants and bees. Current Biology, 27, 1019-1025.
Peters, R.S., et al. (2017) Evolutionary history of the Hymenoptera. Current Biology, 27, 1013-1018.
Ronquist, F., Klopfstein, S., Vilhelmsen, L., Schulmeister, S., Murray, D.L., Rasnitsyn, A.P. (2012) A total-evidence approach to dating with fossils, applied to the early radiation of the Hymenoptera. Systematic Biology, 61, 973-999.
* obtained from results shown in Fig. 1 of that paper, round to the nearest integer.
** obtained from results shown in Fig. 1 of that paper, round to the nearest integer.
*** results reported in Fig. 9 of that paper; ages are approximately since raw results were not available.

## Sheet: Supplementary Data 7 
Supplementary Data 7: Model scores for ancestral character reconstructions of life strategies in Hymenoptera. Analyses were performed with the R package corHMM and the function rayDISC. ER=equal rates model; ARD=all rates different model. All analyses were performed using both topology A-0 and C-1. Trait sets are as follows: 1) parasitoidism - not parasitoid/parasitoid, 2) carnivory vs modes of p…
	-lnL	AIC	AICc	# states	# rates	p-value
1) Models focused on the evolution of parasitoidism
TopA - parasitoidism - ER	-31.59	65.18	65.2406	2	1	0.678
TopA - parasitoidism - ARD	-31.5036	67.0072	67.1918		2
TopC - parasitoidism - ER	-31.6431	65.2862	65.3468		1	0.646
TopC - parasitoidism - ARD	-31.5374	67.0747	67.2594		2
2) Models focused on the evolution of carnivory vs phytophagy
TopA - carnivory vs phytophagy - ER	-26.1335	54.267	54.3276	3	1	0.359
TopA - carnivory vs phytophagy - ARD	-23.3875	58.7751	60.1521		6
TopC - carnivory vs phytophagy - ER	-26.0462	54.0923	54.1529		1	0.356
TopC - carnivory vs phytophagy - ARD	-23.2874	58.5747	59.9518		6
3) Models assessing the evolution of all strategies
TopA - 4 life strategies - ER	-40.6447	83.2894	83.35	4	1	0.462
TopA - 4 life strategies - ARD	-35.2577	94.5153	100.188		12
TopC - 4 life strategies - ER	-40.641	83.282	83.3426		1	0.456
TopC - 4 life strategies - ARD	-35.2152	94.4304	100.103		12

## Sheet: Supplementary Data 8 
Supplementary Data 8: Probabilities for ancestral character reconstructions of life strategies in Hymenoptera. Analyses were performed with the R package corHMM and the function rayDISC, and using both topology A-0 and C-1. Summarized are results for the best-fitting model (ER). For node numbers for topology C-1 refer to Fig. 2 in the main text; node numbers for topology A-0 refer to Supplementar…
Topology C-1												Topology A-0
parasitoidism			carnivory vs phytophagy				4 life strategies					parasitoidism			carnivory vs phytophagy				4 life strategies
Node	0	1	Node	0	1	2	Node	0	1	2	3	Node	0	1	Node	0	1	2	Node	0	1	2	3
1	0.975592	0.0244079	1	0.999908	3.54153e-05	5.62597e-05	1	0.999685	7.20655e-05	7.20655e-05	0.00017089	1	0.969789	0.0302112	1	0.999875	2.71675e-05	9.75718e-05	1	0.999595	5.34517e-05	5.34519e-05	0.000298052
2	0.975489	0.0245108	2	0.999966	6.18994e-06	2.78789e-05	2	0.999844	1.77856e-05	1.77856e-05	0.000120716	2	0.969492	0.0305082	2	0.999923	2.10394e-06	7.49639e-05	2	0.999725	7.06744e-06	7.06768e-06	0.00026042
3	0.969476	0.0305242	3	0.999945	1.65973e-06	5.31805e-05	3	0.999781	5.96984e-06	5.96984e-06	0.000206939	3	0.931944	0.0680565	3	0.998977	3.52899e-06	0.00101918	3	0.997625	1.10954e-05	1.10976e-05	0.00235248
4	0.938076	0.0619244	4	0.999277	2.60999e-06	0.000720312	4	0.998228	8.65707e-06	8.65706e-06	0.00175492	4	0.809772	0.190228	4	0.96025	8.21219e-05	0.0396674	4	0.945307	0.000154812	0.000154862	0.0543834
5	0.817287	0.182713	5	0.963011	8.14472e-05	0.0369077	5	0.94877	0.000154041	0.000154041	0.0509223	5	0.195052	0.804948	5	0.0600229	0.000121624	0.939855	5	0.0807999	0.00022355	0.000224408	0.918752
6	0.157376	0.842624	6	0.0445915	9.76177e-05	0.955311	6	0.0606835	0.000181674	0.00018167	0.938953	6	0.00519201	0.994808	6	0.000103447	4.41056e-07	0.999896	6	0.000197553	1.14136e-06	2.93344e-06	0.999798
7	0.00887962	0.99112	7	0.000225456	9.0179e-07	0.999774	7	0.000480741	2.61533e-06	2.60887e-06	0.999514	7	0.000368944	0.999631	7	4.78629e-07	1.0126e-08	1	7	1.28753e-06	3.08544e-08	3.56106e-08	0.999999
8	0.000737298	0.999263	8	2.14103e-06	2.77107e-08	0.999998	8	6.17745e-06	9.11501e-08	7.67313e-08	0.999994	8	0.000315221	0.999685	8	6.81356e-08	1.79391e-06	0.999998	8	2.1723e-07	4.43496e-06	2.00531e-07	0.999995
9	0.000423278	0.999577	9	7.20704e-08	1.44283e-06	0.999998	9	2.5329e-07	3.6162e-06	1.80682e-07	0.999996	9	4.93663e-05	0.999951	9	3.64918e-08	6.01229e-08	1	9	9.55889e-08	1.82175e-07	9.54305e-08	1
10	5.84688e-05	0.999942	10	2.69639e-08	4.57275e-08	1	10	7.19173e-08	1.4175e-07	7.12815e-08	1	10	0.000220128	0.99978	10	3.0794e-07	1.25317e-06	0.999998	10	8.7861e-07	3.30184e-06	8.7859e-07	0.999995
11	0.000213435	0.999787	11	2.40558e-07	1.17006e-06	0.999999	11	7.12113e-07	3.10197e-06	7.12036e-07	0.999995	11	0.00110148	0.998899	11	2.50229e-06	2.81293e-05	0.999969	11	6.5822e-06	5.42364e-05	6.58219e-06	0.999933
12	0.000915433	0.999085	12	2.06657e-06	2.32097e-05	0.999975	12	5.47365e-06	4.49284e-05	5.47361e-06	0.999944	12	0.0116771	0.988323	12	0.000187721	0.00221378	0.997599	12	0.000344763	0.0029819	0.000344763	0.996329
13	0.0102991	0.989701	13	0.000166956	0.00195583	0.997877	13	0.000308337	0.00264113	0.000308337	0.996742	13	0.00186805	0.998132	13	1.35249e-05	1.64025e-05	0.99997	13	3.49566e-05	4.20991e-05	3.49566e-05	0.999888
14	0.00183626	0.998164	14	1.3947e-05	1.60355e-05	0.99997	14	3.62664e-05	4.14989e-05	3.62664e-05	0.999886	14	0.000367215	0.999633	14	2.68895e-06	2.69004e-06	0.999995	14	6.86345e-06	6.86896e-06	6.86344e-06	0.999979
15	0.000356185	0.999644	15	2.60287e-06	2.60393e-06	0.999995	15	6.69541e-06	6.70085e-06	6.69536e-06	0.99998	15	0.000415306	0.999585	15	2.38265e-06	2.38268e-06	0.999995	15	6.27203e-06	6.27229e-06	6.27203e-06	0.999981
16	0.00043158	0.999568	16	2.53861e-06	2.53865e-06	0.999995	16	6.7188e-06	6.71903e-06	6.7188e-06	0.99998	16	0.000751659	0.999248	16	5.71036e-06	5.71037e-06	0.999989	16	1.46324e-05	1.46324e-05	1.46324e-05	0.999956
17	0.00073209	0.999268	17	5.49321e-06	5.49321e-06	0.999989	17	1.42061e-05	1.42062e-05	1.42061e-05	0.999957	17	0.0110437	0.988956	17	1.64945e-05	0.000687332	0.999296	17	4.11211e-05	0.00126106	4.11092e-05	0.998657
18	0.0107624	0.989238	18	1.66511e-05	0.000628906	0.999354	18	4.19949e-05	0.00116412	4.19435e-05	0.998752	18	0.2718	0.7282	18	0.000487644	0.0804971	0.919015	18	0.000879685	0.107357	0.000879682	0.890884
19	0.288659	0.711341	19	0.000502748	0.0818795	0.917618	19	0.000912044	0.110014	0.000912032	0.888162	19	0.888239	0.111761	19	7.7745e-05	0.974979	0.0249435	19	0.000143765	0.965846	0.000143765	0.0338668
20	0.943134	0.0568657	20	3.32495e-06	0.992056	0.00794099	20	7.74319e-06	0.988377	7.74317e-06	0.0116079	20	0.926136	0.0738639	20	3.62356e-06	0.986567	0.0134296	20	9.53479e-06	0.981187	9.53479e-06	0.0187943
21	0.944733	0.0552668	21	2.1137e-06	0.992325	0.00767248	21	5.71533e-06	0.988757	5.71533e-06	0.0112314	21	0.919382	0.0806177	21	4.28208e-05	0.984941	0.0150159	21	8.08966e-05	0.978943	8.08966e-05	0.0208948
22	0.939713	0.0602866	22	2.92196e-05	0.99116	0.00881106	22	5.53949e-05	0.98714	5.53949e-05	0.0127493	22	0.962843	0.0371573	22	8.05405e-06	0.997649	0.00234303	22	2.03168e-05	0.995702	2.03168e-05	0.00425698
23	0.962878	0.0371222	23	5.15157e-06	0.997756	0.00223931	23	1.31665e-05	0.995869	1.31664e-05	0.00410459	23	0.000260439	0.99974	23	2.46022e-07	2.12859e-07	1	23	7.66148e-07	6.27074e-07	6.276e-07	0.999998
24	0.000172358	0.999828	24	4.62298e-08	4.04243e-08	1	24	1.4614e-07	1.19129e-07	9.86702e-07	0.999999	24	0.0013759	0.998624	24	1.11486e-05	1.11367e-05	0.999978	24	2.91143e-05	2.90527e-05	2.90529e-05	0.999913
25	0.000144538	0.999855	25	8.12267e-07	8.12101e-07	0.999998	25	2.07714e-06	2.07607e-06	2.11048e-06	0.999994	25	0.00262349	0.997377	25	2.33307e-05	2.33283e-05	0.999953	25	6.02035e-05	6.01897e-05	6.01898e-05	0.999819
26	2.05842e-05	0.999979	26	9.28428e-08	9.28453e-08	1	26	2.48191e-07	2.48375e-07	2.48417e-07	0.999999	26	0.00403465	0.995965	26	2.91864e-06	2.9046e-07	0.999997	26	1.53319e-05	1.55824e-06	3.65473e-05	0.999947
27	4.25568e-06	0.999996	27	1.67771e-08	1.6874e-08	1	27	4.34683e-08	4.81674e-08	4.81677e-08	1	27	0.00470309	0.995297	27	2.29052e-07	1.14273e-07	1	27	1.18893e-05	5.08671e-06	0.000236371	0.999747
28	4.74737e-05	0.999953	28	9.34071e-09	5.59861e-08	1	28	1.54882e-07	1.75539e-06	1.75538e-06	0.999996	28	0.00100636	0.998994	28	9.76255e-07	9.72115e-07	0.999998	28	3.12881e-06	2.79057e-06	1.42906e-05	0.99998
29	3.37103e-06	0.999997	29	2.43406e-09	2.75737e-09	1	29	7.31962e-09	2.80968e-08	2.80846e-08	1	29	2.33812e-05	0.999977	29	8.30006e-08	8.29983e-08	1	29	2.22642e-07	2.22369e-07	2.31699e-07	0.999999
30	9.79445e-05	0.999902	30	5.73292e-08	1.40288e-07	1	30	3.58632e-07	3.24372e-06	3.23936e-06	0.999993	30	2.71629e-06	0.999997	30	1.05335e-08	1.05338e-08	1	30	2.72559e-08	2.72879e-08	2.73422e-08	1
31	0.000433123	0.999567	31	8.77415e-08	1.68241e-06	0.999998	31	3.13005e-06	4.42063e-05	4.41442e-05	0.999909	31	3.76486e-06	0.999996	31	7.36511e-09	7.5807e-09	1	31	1.88643e-08	3.62281e-08	3.62221e-08	1
32	7.8605e-05	0.999921	32	7.60435e-08	1.24355e-07	1	32	3.10751e-07	1.96605e-06	1.89706e-06	0.999996	32	0.000126156	0.999874	32	8.95639e-09	6.07466e-08	1	32	1.68189e-07	3.24967e-06	3.24858e-06	0.999993
33	4.33104e-05	0.999957	33	6.53853e-09	9.03129e-08	1	33	1.82634e-08	3.16509e-07	2.2726e-08	1	33	0.000163629	0.999836	33	4.63222e-08	1.25726e-07	1	33	3.2339e-07	4.35727e-06	4.35382e-06	0.999991
34	0.000834136	0.999166	34	1.48623e-07	2.24978e-05	0.999977	34	3.81609e-07	4.3596e-05	3.82119e-07	0.999956	34	0.000572452	0.999428	34	1.06952e-07	2.07839e-06	0.999998	34	3.82259e-06	5.60284e-05	5.59823e-05	0.999884
35	0.0106025	0.989397	35	3.96179e-06	0.00136495	0.998631	35	7.59945e-06	0.00194046	7.59968e-06	0.998044	35	8.26426e-05	0.999917	35	8.83959e-08	1.35716e-07	1	35	3.38395e-07	2.00404e-06	1.95212e-06	0.999996
36	0.96724	0.0327596	36	1.98864e-05	0.99309	0.00688969	36	3.63427e-05	0.990578	3.63427e-05	0.00934948	36	3.57872e-05	0.999964	36	6.19224e-09	6.63399e-08	1	36	1.70316e-08	2.3418e-07	2.13329e-08	1
37	0.999439	0.000560914	37	7.01955e-08	0.999983	1.66114e-05	37	1.79775e-07	0.999968	1.79775e-07	3.15956e-05	37	0.000690542	0.999309	37	1.28312e-07	1.70009e-05	0.999983	37	3.27718e-07	3.31593e-05	3.28147e-07	0.999966
38	0.999954	4.57795e-05	38	2.68847e-08	1	2.65008e-07	38	6.82013e-08	0.999999	6.82013e-08	6.86906e-07	38	0.00972529	0.990275	38	3.29489e-06	0.00114955	0.998847	38	6.35838e-06	0.00164975	6.35855e-06	0.998338
39	0.999986	1.43728e-05	39	5.46669e-08	1	6.24928e-08	39	1.36931e-07	1	1.36931e-07	1.64584e-07	39	0.972368	0.0276317	39	1.65097e-05	0.994196	0.00578701	39	2.99832e-05	0.992112	2.99832e-05	0.00782806
40	0.999959	4.1357e-05	40	3.38635e-07	0.999999	3.3891e-07	40	8.37977e-07	0.999997	8.37977e-07	8.39284e-07	40	0.999507	0.000493205	40	5.90616e-08	0.999985	1.46817e-05	40	1.49661e-07	0.999972	1.49661e-07	2.77149e-05
41	0.999761	0.000238815	41	3.92647e-07	0.999998	2.02847e-06	41	9.83707e-07	0.999993	9.83707e-07	5.09161e-06	41	0.999957	4.25762e-05	41	2.67734e-08	1	2.56548e-07	41	6.69635e-08	0.999999	6.69635e-08	6.55607e-07
42	0.00477262	0.995227	42	1.62399e-06	0.000194626	0.999804	42	4.0691e-06	0.00036266	4.06914e-06	0.999629	42	0.999988	1.19166e-05	42	5.00129e-08	1	5.5817e-08	42	1.23995e-07	1	1.23995e-07	1.44208e-07
43	9.64857e-05	0.999904	43	1.28685e-06	1.34576e-06	0.999997	43	2.56273e-06	2.77809e-06	2.56596e-06	0.999992	43	0.999966	3.40283e-05	43	2.79489e-07	0.999999	2.79706e-07	43	6.8509e-07	0.999998	6.8509e-07	6.86101e-07
44	0.000127129	0.999873	44	9.15625e-07	9.30791e-07	0.999998	44	2.29953e-06	2.36941e-06	2.30057e-06	0.999993	44	0.999794	0.00020565	44	3.46567e-07	0.999998	1.74398e-06	44	8.58974e-07	0.999994	8.58974e-07	4.33465e-06
45	0.0021775	0.997823	45	8.87929e-05	8.88643e-05	0.999822	45	0.000163916	0.000166388	0.000166384	0.999503	45	0.00504249	0.994958	45	1.37345e-06	0.000207621	0.999791	45	3.40865e-06	0.000384203	3.40869e-06	0.999609
46	8.63612e-06	0.999991	46	7.04813e-08	7.04879e-08	1	46	1.75306e-07	1.75883e-07	1.75882e-07	0.999999	46	8.83311e-05	0.999912	46	1.24915e-06	1.28969e-06	0.999997	46	2.47497e-06	2.62569e-06	2.47795e-06	0.999992
47	1.43437e-06	0.999999	47	8.11063e-09	8.11066e-09	1	47	2.04662e-08	2.04695e-08	2.04695e-08	1	47	0.000113156	0.999887	47	8.33272e-07	8.43983e-07	0.999998	47	2.0718e-06	2.12175e-06	2.07279e-06	0.999994
48	1.14516e-05	0.999989	48	7.98698e-08	7.98698e-08	1	48	2.00654e-07	2.00654e-07	2.00654e-07	0.999999	48	0.0025357	0.997464	48	0.000102164	0.00010223	0.999796	48	0.000187381	0.000190713	0.00019071	0.999431
49	1.74205e-05	0.999983	49	7.12713e-08	7.12713e-08	1	49	1.94547e-07	1.94547e-07	1.94547e-07	0.999999	49	0.0146787	0.985321	49	3.96271e-06	7.84061e-05	0.999918	49	0.000143264	0.00209412	0.00209412	0.995668
50	8.78297e-05	0.999912	50	6.92471e-07	6.92471e-07	0.999999	50	1.75359e-06	1.75359e-06	1.75359e-06	0.999995	50	1.19451e-05	0.999988	50	9.90026e-08	9.90081e-08	1	50	2.44195e-07	2.44802e-07	2.44801e-07	0.999999
51	4.21983e-05	0.999958	51	2.68458e-07	2.68458e-07	0.999999	51	6.9057e-07	6.9057e-07	6.9057e-07	0.999998	51	1.61206e-06	0.999998	51	9.22012e-09	9.22014e-09	1	51	2.30347e-08	2.3037e-08	2.3037e-08	1
52	0.000188557	0.999811	52	1.54685e-06	1.54685e-06	0.999997	52	3.90347e-06	3.90347e-06	3.90347e-06	0.999988	52	1.07187e-05	0.999989	52	7.59318e-08	7.59318e-08	1	52	1.88759e-07	1.88759e-07	1.88759e-07	0.999999
53	0.017238	0.982762	53	4.9943e-06	9.57357e-05	0.999899	53	0.000176027	0.00248322	0.00248322	0.994858	53	1.63743e-05	0.999984	53	6.01913e-08	6.01913e-08	1	53	1.66317e-07	1.66317e-07	1.66317e-07	1
54	0.000116119	0.999884	54	8.57319e-07	8.57328e-07	0.999998	54	2.18803e-06	2.18863e-06	2.18863e-06	0.999993	54	7.19034e-05	0.999928	54	5.52864e-07	5.52864e-07	0.999999	54	1.39255e-06	1.39255e-06	1.39255e-06	0.999996
55	0.000486722	0.999513	55	4.11545e-06	4.11545e-06	0.999992	55	1.04237e-05	1.04237e-05	1.04237e-05	0.999969	55	3.93522e-05	0.999961	55	2.47623e-07	2.47623e-07	1	55	6.32507e-07	6.32508e-07	6.32508e-07	0.999998
56	0.000353456	0.999647	56	5.89888e-06	5.89888e-06	0.999988	56	1.23939e-05	1.23941e-05	1.23941e-05	0.999963	56	0.000187621	0.999812	56	1.55126e-06	1.55126e-06	0.999997	56	3.88045e-06	3.88045e-06	3.88045e-06	0.999988
57	0.000436618	0.999563	57	3.79836e-06	3.79836e-06	0.999992	57	9.7148e-06	9.71485e-06	9.71486e-06	0.999971	57	8.53837e-05	0.999915	57	6.31375e-07	6.31375e-07	0.999999	57	1.59781e-06	1.59782e-06	1.59783e-06	0.999995
58	0.0015923	0.998408	58	1.3989e-05	1.3989e-05	0.999972	58	3.60836e-05	3.60835e-05	3.60866e-05	0.999892	58	0.000513699	0.999486	58	4.41896e-06	4.41896e-06	0.999991	58	1.1091e-05	1.1091e-05	1.1091e-05	0.999967
59	0.0010984	0.998902	59	7.56053e-08	7.54904e-08	1	59	1.29011e-06	1.2859e-06	6.13832e-05	0.999936	59	0.000278407	0.999722	59	4.56191e-06	4.5619e-06	0.999991	59	9.52429e-06	9.52412e-06	9.52996e-06	0.999971
60	0.010469	0.989531	60	8.44127e-07	8.44106e-07	0.999998	60	4.26622e-05	4.2659e-05	0.00269963	0.997215	60	0.000382886	0.999617	60	3.31949e-06	3.31949e-06	0.999993	60	8.41413e-06	8.41405e-06	8.41677e-06	0.999975
61	0.196005	0.803995	61	3.4694e-06	3.4694e-06	0.999993	61	0.000627893	0.000627893	0.182457	0.816287	61	0.00193629	0.998064	61	1.53007e-05	1.53004e-05	0.999969	61	3.92439e-05	3.92145e-05	4.02115e-05	0.999881
62	0.222897	0.777103	62	8.08638e-06	8.08638e-06	0.999984	62	0.000880625	0.000880624	0.190546	0.807693	62	0.247955	0.752045	62	5.05382e-06	5.05029e-06	0.99999	62	0.000852985	0.000851866	0.236207	0.762088
63	0.00220518	0.997795	63	1.73159e-05	1.73159e-05	0.999965	63	4.5007e-05	4.50066e-05	5.05121e-05	0.999859	63	0.269676	0.730324	63	8.84875e-06	8.84843e-06	0.999982	63	0.00104194	0.00104125	0.242758	0.755159
64	0.00768641	0.992314	64	9.20811e-05	1.36806e-05	0.999894	64	0.000244338	3.6685e-05	3.66822e-05	0.999682	64	0.944399	0.0556006	64	0.99949	1.72562e-05	0.000492874	64	0.998543	4.93088e-05	4.93101e-05	0.0013579
65	0.946441	0.0535592	65	0.999575	1.21854e-05	0.000412969	65	0.998765	3.53559e-05	3.53559e-05	0.0011641	65	0.977398	0.022602	65	0.999918	3.05835e-05	5.13244e-05	65	0.999661	8.24483e-05	8.24484e-05	0.000174355
66	0.995425	0.00457537	66	0.999969	1.5105e-05	1.5493e-05	66	0.999876	4.0501e-05	4.0501e-05	4.30507e-05	66	0.995347	0.00465277	66	0.999973	1.30414e-05	1.4193e-05	66	0.99989	3.46571e-05	3.46571e-05	4.01967e-05
67	0.997571	0.00242869	67	0.999976	1.17571e-05	1.17851e-05	67	0.999905	3.14253e-05	3.14253e-05	3.16727e-05	67	0.997589	0.0024107	67	0.999979	1.05345e-05	1.06259e-05	67	0.999916	2.79206e-05	2.79206e-05	2.85112e-05

## Sheet: Supplementary Data 9
Supplementary Data 9: Evolutionary rate dynamics estimated with BAMM for selected clades. Summary of mean and 90% highest posterior density (HPD) for net diversification, speciation and extinction rates estimated for clades for which rate shifts were indicated by BAMM and MEDUSA. Rate estimations were performed using both topology C-1 and A-0. Latin and roman numbers refer to shifts as labeled in…
	Topology C-1										Topology A-0
		Focal clade				Background rate						Focal clade				Background rate
	Net diversification rate	Speciation rate		Extinction rate		Net diversification rate	Speciation rate		Extinction rate		Net diversification rate	Speciation rate		Extinction rate		Net diversification rate	Speciation rate		Extinction rate
		mean	90% HPD	mean	90% HPD		mean	90% HPD	mean	90% HPD		mean	90% HPD	mean	90% HPD		mean	90% HPD	mean	90% HPD
Hymenoptera	0.0576452	0.253047	0.2028095,0.3181877	0.195402	0.1416222,0.2639088						0.0581752	0.227768	0.1749899,0.2954627	0.169593	0.1131421,0.2408796
Vespina	0.0604734	0.224626	0.1689455,0.2972795	0.164153	0.1044614,0.2407446	0.0255114	0.272426	0.1527111,0.4291190	0.246915	0.1230476,0.4067843	0.0601973	0.224708	0.1693312 0.2968761	0.16451	0.1051208 0.2408185	0.0267733	0.275298	0.1555132 0.4317194	0.248525	0.1242559 0.4076612
Aculeata	0.0784595	0.302763	0.1652265,0.4303895	0.224303	0.0733803,0.3617152	0.054277	0.245003	0.1899768, 0.3143557	0.190725	0.1324966, 0.2637542	0.0833448	0.239495	0.1268528,0.3691328	0.15615	0.0319366,0.2942933	0.0541689	0.225901	0.1688480, 0.2962555	0.171733	0.1108403,0.2455772
Shifts identified by BAMM and MEDUSA
(3, ii) Aculeata minus Chrysidoidea	0.0852257	0.321144	0.1746262,0.4479917	0.235918	0.0747163,0.3708634	0.0540137	0.244081	0.1892445,0.3126236	0.190068	0.1321115,0.2621015	0.0909199	0.26076	0.1333030,0.4034464	0.16984	0.0285383,0.3215198	0.0539541	0.223515	0.1669127,0.2933306	0.169561	0.1090729,0.2429046
(4, iii) Bees minus Melittidae	0.153766	0.298327	0.1734896,0.5398446	0.144561	0.0063005,0.4065247	0.0548801	0.251745	0.2009286,0.3188460	0.196865	0.1425563,0.2674448	0.15645	0.290539	0.1741139,0.5255058	0.134089	0.0054840,0.38814250	0.0554699	0.22604	0.1721147,0.2957288	0.17057	0.1128487,0.2442165
Shifts identified by BAMM only
(1) Ichneumonidae (internal shift)	0.106254	0.51739	0.3684585,0.7147422	0.411136	0.2547574,0.6172574	0.056057	0.244411	0.1942605,0.3099043	0.188354	0.1348371,0.2574684	0.0849119	0.438198	0.3042565,0.5884452	0.353286	0.2067461,0.5216650	0.0571782	0.219921	0.1665281,0.2875091	0.162743	0.1059049,0.2333157
(2) Apocrita, minus Ichneumonoidea	0.0619288	0.177522	0.1246430,0.2289270	0.115593	0.0574209,0.1707802	0.0515742	0.360089	0.2641342,0.4921224	0.308515	0.2074930,0.4456917	/	/	/	/	/	/	/	/	/	/
(2) Apocrita	0.0596793	0.247658	0.1995928,0.3088692	0.187979	0.1362625,0.2526868,	0.0292331	0.328325	0.1744349,0.4737154	0.299092	0.1450699,0.4428870	0.0601973	0.224708	0.1693312,0.2968761	0.16451	0.1051208,0.2408185	0.0267733	0.275298	0.1555132,0.4317194	0.248525	0.1242559,0.4076612
(5) Cynipidae s.s.	0.114821	0.302361	0.1679564,0.4850672	0.18754	0.0342184,0.3855470	0.0567388	0.252266	0.2016164,0.3181105	0.195527	0.1413272,0.2647782	0.112047	0.353083	0.1974173,0.5430539	0.241036	0.0663347,0.4470801	0.0573629	0.225879	0.1721590,0.2946134	0.168516	0.1111870,0.2411076
(6) Eurytomidae (Eurytominae)	0.173112	0.259728	0.1873782,0.4164775	0.0866163	0.0085793,0.2595235	0.0557055	0.252935	0.2020380,0.3187873	0.19723	0.1427924,0.2665312	/	/	/	/	/	/	/	/	/	/
(6) Eurytomidae (Eurytominae internal)	/	/	/	/	/	/	/	/	/	/	0.18452	0.265198	0.1939204,0.4058459	0.0806781	0.0043170,0.2413430	0.0564102	0.227245	0.1736522,0.2960545	0.170835	0.1135911,0.2431854
(7) Tenthredinoidea	0.0411648	0.3676	0.2094153,0.5059602	0.326435	0.1652571,0.4673410	0.0581884	0.249272	0.1986714,0.3133748	0.191083	0.1370003,0.2586632	0.0415434	0.306845	0.1654700,0.4911051	0.265302	0.1212201,0.4516379	0.0587218	0.225169	0.1705848,0.2952127	0.166448	0.1080960,0.2401380
(8) Ichneumonoidea	0.0559001	0.366247	0.2693449,0.4955848	0.310347	0.2070179,0.4460339	0.0585715	0.192966	0.1437911,0.2431889	0.134394	0.0810389,0.1878515	0.0555268	0.36059	0.2438520,0.5228345	0.305063	0.1825051,0.4742261	0.0595908	0.156775	0.1144804,0.2051207	0.0971845	0.0502957,0.1501314
Shifts identified by MEDUSA only
(v) core Cynipoidea (Cynipidae s.s. + Figitidae s.l.)	0.0718805	0.182794	0.1199713,0.2619552	0.110913	0.0379734,0.1972984	0.0567636	0.257398	0.2049773,0.3253586	0.200634	0.1448618,0.2722048	0.0690761	0.172709	0.1130444,0.2505095	0.103633	0.0360663,0.1893901	0.0574952	0.231203	0.1756985,0.3025724	0.173708	0.1144173,0.2489027
(vi) Cynipoidea	0.0663242	0.170621	0.1102061,0.2406865	0.104297	0.0347200,0.1813990	0.0569951	0.259221	0.2061562,0.3279317	0.202226	0.1459223,0.2745238	0.0648848	0.159984	0.1050460,0.2320936	0.0950987	0.0322589,0.1758400	0.0576674	0.232899	0.1768010,0.3047963	0.175232	0.1154288,0.2512106
(iv) Pamphiliidae + Xyelidae	/	/	/	/	/	/	/	/	/	/	0.0109115	0.240901	0.0842678,0.4589323	0.229989	0.0709076,0.4526170	0.0584852	0.227709	0.1748356,0.2958085,	0.169224	0.1127529,0.2410117
(v) Xiphydriidae + Siricidae	0.0196501	0.292715	0.0683206,0.4715331	0.273065	0.0558912,0.4438460	0.0580883	0.252585	0.2032491,0.3165606	0.194497	0.1417485,0.2620984	0.0091818	0.239063	0.0833100,0.4553346	0.229881	0.0708588,0.4525000	0.0587449	0.227637	0.1748061,0.2960960	0.168892	0.1124293,0.2411001

## Sheet: Supplementary Data 10
Supplementary Data 10: Summary of models tested in the HiSSE framework. We tested for state-dependent diversification for putative key innovations and fundamental feeding strategies within Hymenoptera, using 30 models following Beaulieu & O'Meara (2016) and Harrington & Reeder (2017). Summarized and compared are AICc scores obtained for each model, based on analyses of two main topologies (C-1 an…
			STINGER				WASP WAIST				PARASITOIDISM				SECONDARY PHYTOPHAGY				CARNIVORY				PHYTOPHAGY
			Topology C-1		Topology A-0		Topology C-1		Topology A-0		Topology C-1		Topology A-0		Topology C-1		Topology A-0		Topology C-1		Topology A-0		Topology C-1		Topology A-0
MODEL	Model description		AICc	Δ AICc	AICc	Δ AICc	AICc	Δ AICc	AICc	Δ AICc	AICc	Δ AICc	AICc	Δ AICc	AICc	Δ AICc	AICc	Δ AICc	AICc	Δ AICc	AICc	Δ AICc	AICc	Δ AICc	AICc	Δ AICc	Hidden states	State-dependent	Reversible	# distinct diversification rates	# distinct transition rates	Described in detail in:
hisse.fit1	BiSSE: all free	character-dependent	7696.46	202.401	7720.26	209.236	7654.83	190.735	7681.53	181.762	7764.59	215.252	7779.76	196.382	7767.98	248.797	7791.21	266.578	7716.54	199.255	7735.21	188.689	7781.26	249.436	7807.1	233.342	no	yes	yes	2	2	Beaulieu & O'Meara (2016)
hisse.fit2	BiSSE: ε0=ε1		7703.36	209.308	7730.15	219.124	7664.63	200.533	7690.7	190.929	7814.13	264.792	7840.86	257.479	7766.4	247.214	7790.03	265.396	7757.75	240.471	7784.45	237.932	7789.82	258.004	7816.64	242.878	no	yes	yes	2	2	Beaulieu & O'Meara (2016)
hisse.fit3	BiSSE: q’s equal		7694.56	200.499	7719.44	208.419	7653.95	189.853	7682.06	182.289	7764.97	215.632	7780.4	197.013	7767.23	248.049	7790.72	266.085	7714.9	197.622	7733.74	187.216	7782.68	250.862	7808.62	234.858	no	yes	yes	2	1	Beaulieu & O'Meara (2016)
hisse.fit4	BiSSE: ε0=ε1, q’s equal		7705.24	211.185	7728.84	217.818	7666.01	201.908	7692.04	192.276	7812.46	263.122	7841.91	258.526	7767.09	247.902	7789.34	264.702	7758.69	241.404	7785.16	238.641	7788.28	256.459	7815.45	241.688	no	yes	yes	2	1	Beaulieu & O'Meara (2016)
hisse.fit5	CID-2: q’s equal	character-independent	7592.39	98.336	7628.45	117.433	7649.41	185.313	7672.14	172.374	7801.54	252.206	7683.89	100.504	7627.07	107.883	7655.65	131.017	7729.8	212.516	7747.56	201.038	7770.06	238.239	7799.92	226.159	yes	no	yes	2	1	Beaulieu & O'Meara (2016)
hisse.fit6	CID-2: ε’s, q’s equal		7590.94	96.887	7628.52	117.497	7572.64	108.543	7602.6	102.836	7657.23	107.897	7683.45	100.073	7628.13	108.944	7656.68	132.049	7610.3	93.016	7637.68	91.164	7638.22	106.396	7666.41	92.655	yes	no	yes	2	1	Beaulieu & O'Meara (2016)
hisse.CID2-3rate	CID-2: 3 distinct q's		7578.95	84.898	7825.65	314.627	7521.92	57.825	7723.42	223.652	7848.26	298.921	7815.82	232.442	7607.18	87.997	7702.05	177.412	7770.95	253.67	7798.23	251.708	7621.12	89.304	7732.19	158.432	yes	no	yes	2	3	HiSSE Vignette (Beaulieu 2016)
hisse.CID2-8rate	CID-2: 8 distinct q's		7578.17	84.114	7744.71	233.688	7481.48	17.383	7516.76	16.99	7663.4	114.063	7633.49	50.113	7688.17	168.985	7804.59	279.955	7525.09	7.809	7553.46	6.941	7567.01	35.19	7743.17	169.41	yes	no	yes	2	8	HiSSE Vignette (Beaulieu 2016)
hisse.fit7	CID-4: q’s equal		7531.27	37.208	7571.54	60.516	7541.25	77.149	7569.5	69.732	7607.51	58.177	7629.38	45.995	7593.42	74.238	7621.14	96.506	7646.54	129.258	7583.7	37.179	7630.62	98.802	7631.86	58.098	yes	no	yes	4	1	Beaulieu & O'Meara (2016)
hisse.fit8	CID-4: ε’s equal, q’s equal		7549.97	55.914	7557.85	46.827	7529.66	65.565	7570.38	70.613	7601.55	52.213	7614.24	30.861	7583.88	64.694	7606.03	81.394	7563.67	46.391	7586.63	40.107	7595.54	63.715	7610.49	36.73	yes	no	yes	4	1	Beaulieu & O'Meara (2016)
hisse.CID4-3rate	CID-4: 3 distinct q's		7578.95	84.898	7825.65	314.627	7476.22	12.124	7500.69	0.928	7555.98	6.642	7605.92	22.542	7551.67	89.126	7571.88	47.246	7517.28	-	7546.52	-	7556.81	24.99	7584.28	10.522	yes	no	yes	4	3	Harrington & Reeder (2017)
hisse.CID4-9rate	CID-4: 9 distinct q's		7494.06	-	7511.02	-	7475.25	11.149	7533.94	34.168	7584.93	35.598	7586.04	2.654	7552.77	33.592	7563.89	39.26	7533.97	16.693	7554.18	7.656	7577.69	45.869	7573.76	-	yes	no	yes	4	9	Harrington & Reeder (2017)
hisse.fit9	HiSSE: q’s equal	character-dependent	7690.08	196.024	7713.66	202.637	7614.38	150.286	7636.64	136.873	7736.19	186.86	7760.4	177.018	7608.31	89.126	7624.02	99.389	7694.94	177.663	7715.36	168.84	7654.54	122.717	7633.39	59.63	yes	yes	yes	4	1	Beaulieu & O'Meara (2016)
hisse.full	HiSSE: all free, except q0Aq1B=0, q0Bq1A=0, q1Aq1B=0, q1Aq0B=0		7526.34	32.281	7555.12	44.1	7472.73	8.635	7554.27	54.506	7549.34	-	7583.38	-	7534.58	15.397	7586.31	61.678	7576.7	59.423	7555.39	8.865	7702.45	170.629	7575.42	1.658	yes	yes	yes	4	8	Harrington & Reeder (2017)
hisse.full.irrev	HiSSE: all free, as above but irreversible q's		7560.85	66.788	7600.15	89.13	7464.1	-	7499.77	-	7558.52	9.185	7614.76	31.38	7519.18	-	7524.63	-	7545.04	27.763	7599.78	53.257	7531.82	-	7580.48	6.724	yes	yes	no	4	6	Harrington & Reeder (2017)
hisse.fit10	HiSSE: ε’s equal, q’s equal		7621.44	127.382	7653.32	142.303	7536.68	72.586	7695.76	195.993	7716.68	167.34	7736.02	152.643	7635.16	115.977	7755.43	230.8	7604.87	87.591	7687.85	141.329	7665.95	134.13	7683.66	109.899	yes	yes	yes	4	1	Beaulieu & O'Meara (2016)
hisse.fit11	HiSSE: _0A=_1A=_0B, ε0A=ε1A=ε0B, q’s equal		7878.48	384.424	7822.7	311.68	7657.74	193.645	7674.63	174.865	7772.53	223.2	7791.62	208.237	7794.47	275.283	7856.29	331.657	7698.52	181.238	7736.86	190.345	7800.58	268.762	7819.15	245.387	yes	yes	yes	2	1	Beaulieu & O'Meara (2016)
hisse.fit12	HiSSE: _0A=_1A=_0B, ε’s equal, q’s equal		7789.96	295.904	7712.48	201.454	7570.49	106.396	7721.56	221.79	7838.7	289.369	7769.08	185.696	7664.75	145.565	7810.84	286.209	7765.82	248.536	7816.92	270.402	7672.12	140.302	7690.18	116.418	yes	yes	yes	2	1	Beaulieu & O'Meara (2016)
hisse.fit13	HiSSE: q0B1B=0, q1B0B=0, all other q’s equal		7558.77	64.718	7591.14	80.12	7633.03	168.929	7518.47	18.698	7689.7	140.366	7707.29	123.905	7708.32	189.14	7634.16	109.53	7649.57	132.289	7667.08	120.56	7630.32	98.504	7642.21	68.451	yes	yes	yes	4	1	Beaulieu & O'Meara (2016)
hisse.fit14	HiSSE: ε’s equal, q0B1B=0, q1B0B=0, all other q’s equal		7605.94	111.879	7662.16	151.134	7550.4	86.298	7560.79	61.02	7734.02	184.684	7685.44	102.058	7614.41	95.227	7630.14	105.507	7607.72	90.442	7639.92	93.404	7617.33	85.513	7641.9	68.141	yes	yes	yes	4	1	Beaulieu & O'Meara (2016)
hisse.fit15	HiSSE: _0A=_1A=_0B, ε0A=ε1A=ε0B, q0B1B=0,q1B0B=0, all other q’s equal		7685.04	190.982	7707.54	196.516	7642.29	178.189	7664.23	164.461	7769.08	219.741	7787.65	204.268	7759.02	239.84	7786.62	261.985	7699.63	182.349	7735.33	188.81	7670.72	138.9	7804.72	230.963	yes	yes	yes	2	1	Beaulieu & O'Meara (2016)
hisse.fit16	HiSSE: _0A=_1A=_0B, ε’s equal, q0B1B=0, q1B0B=0, all other q’s equal		7685.86	191.799	7707.24	196.223	7568.67	104.573	7601.64	101.869	7783.93	234.598	7866.82	283.441	7665.65	146.464	7683.35	158.72	7710.12	192.84	7745.48	198.96	7673.59	141.771	7691.84	118.076	yes	yes	yes	2	1	Beaulieu & O'Meara (2016)
hisse.fit17	HiSSE: _0A=_0B, ε0A=ε0B, q’s equal		7698.75	204.693	7723.5	212.482	7608.3	144.202	7639.55	139.786	7723.87	174.536	7736.44	153.062	7771	251.82	7795.52	270.892	7689.55	172.272	7703.9	157.378	7661.43	129.606	7685.22	111.465	yes	yes	yes	3	1	Beaulieu & O'Meara (2016)
hisse.fit18	HiSSE: _0A=_0B, ε’s equal, q’s equal		7676.11	182.052	7697.03	186.01	7548.29	84.192	7574.64	74.875	7801.5	252.166	7832.27	248.886	7665.29	146.11	7683.48	158.845	7768.92	251.638	7786.28	239.758	7664.33	132.506	7686.15	112.393	yes	yes	yes	3	1	Beaulieu & O'Meara (2016)
hisse.fit19	HiSSE: _0A=_0B, ε0A=ε0B, q0B1B=0, q1B0B=0, all other q’s equal		7686.24	192.184	7719.66	208.636	7640.98	176.879	7668.58	168.813	7724.53	175.195	7748.22	164.839	7652.65	133.469	7666.38	141.749	7684.92	167.64	7706.37	159.852	7663.43	131.613	7687.6	113.846	yes	yes	yes	3	1	Beaulieu & O'Meara (2016)
hisse.fit20	HiSSE: _0A=_0B, ε’s equal, q0B1B=0, q1B0B=0, all other q’s equal		7701.81	207.754	7700.54	189.521	7552.77	88.678	7573.78	74.015	7759.25	209.913	7757.76	174.374	7774.16	254.977	7686.8	162.166	7718.41	201.127	7715.4	168.883	7673.92	142.102	7688.94	115.178	yes	yes	yes	3	1	Beaulieu & O'Meara (2016)
hisse.fit21	HiSSE: _0A=_1A, ε0A=ε1A, q’s equal		7688.4	194.346	7656.04	145.018	7566.45	102.353	7607.19	107.425	7739.28	189.941	7760.48	177.095	7760.2	241.018	7793.93	269.299	7698.23	180.954	7720.81	174.29	7779.52	247.7	7695.27	121.515	yes	yes	yes	3	1	Beaulieu & O'Meara (2016)
hisse.fit22	HiSSE: _0A=_1A, ε’s equal, q’s equal		7595.84	101.786	7629.42	118.396	7667.75	203.651	7704.99	205.22	7730.42	181.087	7747.71	164.326	7607.27	88.086	7630.95	106.313	7588.95	71.666	7711.28	164.759	7675.3	143.478	7643.38	69.616	yes	yes	yes	3	1	Beaulieu & O'Meara (2016)
hisse.fit23	HiSSE: _0A=_1A, ε0A=ε1A, q0B1B=0, q1B0B=0, all other q’s equal		7634.33	140.273	7673.6	162.576	7638.47	174.374	7664.07	164.299	7690.93	141.596	7712.36	128.983	7654.21	135.03	7679.5	154.864	7597.17	79.891	7622.97	76.448	7612.07	80.251	7685.5	111.745	yes	yes	yes	3	1	Beaulieu & O'Meara (2016)
hisse.fit24	HiSSE: _0A=_1A, ε’s equal, q0B1B=0, q1B0B=0, all other q’s equal		7583.47	89.413	7614.01	102.988	7550.29	86.191	7578.89	79.127	7697.81	148.479	7736.25	152.867	7671.12	151.94	7798.43	273.796	7598.57	81.291	7624.06	77.54	7675.03	143.206	7641.31	67.546	yes	yes	yes	3	1	Beaulieu & O'Meara (2016)
References:
Beaulieu, J. M. & O’Meara B. C. (2016). Detecting hidden diversification shifts in models of trait-dependent speciation and extinction. Systematic Biology, 65, 583-601.
Harrington, S. & Reeder T. W. (2017). Rate heterogeneity across Squamata, misleading ancestral state reconstruction, and the importance of proper null model specification. Journal of Evolutionary Biology, 30, 313-325.

[truncated: 7 more sheets: Supplementary Data 11, Supplementary Data 12, Supplementary Data 13, Supplementary Data 14, Supplementary Data 15, Supplementary Data 16, Supplementary Data 17]
